# Supplementary material for: Identification of essential genes in Mycobacterium avium subsp. paratuberculosis genome for persistence in dairy calves
Source: Front Microbiol. 2022 Oct 20;13:994421. doi: 10.3389/fmicb.2022.994421 (PMC9631821; doi:10.3389/fmicb.2022.994421)
Supplement: Supplementary file 1 [file Data_Sheet_1.xlsx]

## Sheet: Table 1
Table 1: In vivo essential genes sorted based on number of mutated TA sites									In vivo essential genes sorted based on number of mutated TA sites in output reads
In vivo essential genes	#TA sites	#Mutated TA sites	H37Rv Orthologous	Product	Functional Category				ES Gene Name	Length	Length of NonZero Read Counts
MAP1242	121	78	Rv0101	Nrp	LM				MAP1242	121	67		Functional categories: LM: Lipid Methabolism, IMaR: Intermediary methabolism and respiration, IP: Information Pathway, CWaCP: Cell Wall and Cell Processing, CH: Conserved Hypothetical, VDA: Virulence, Detixification and Adaptation, RP: Regulatory Protein, PE/PPE
MAP3742	65	41	_						MAP3742	65	35
MAP2620c	52	36	Rv1161	narG	IMaR				MAP2620c	52	24
MAP2079	96	34	_						MAP1870c	60	21
MAP0284c	37	27	Rv3775	lipE	IMaR				MAP0284c	37	19
MAP1351c	37	26	Rv1640c	lysX	IP				MAP2079	96	19
MAP1870c	60	22	_						MAP3998c	31	15
MAP2173c	59	22	Rv2380c	mbtE	LM				MAP1643	31	12
MAP2434	38	21	Rv1326c	glgB	IMaR				MAP0392c	24	12
MAP0392c	24	21	Rv3682	ponA2	CWaCP				MAP1351c	37	12
MAP1867c	60	19	_						MAP4330c	25	11
MAP3998c	31	19	Rv3903c	Rv3903c	CH				MAP1867c	60	11
MAP1643	31	18	Rv1916	aceAB	IMaR				MAP0708	26	10
MAP2078c	27	16	_						MAP2434	38	10
MAP2611c	23	16	Rv1173	fbiC	IMaR				MAP3509	35	10
MAP1968c	20	16	Rv2224c	caeA	CWaCP				MAP2078c	27	9
MAP2561	20	16	Rv1217c	Rv1217c	CWaCP				MAP2206	18	9
MAP2206	18	16	Rv2387	Rv2387	CH				MAP1441	37	8
MAP1271c	23	15	Rv1565c	Rv1565c	CH				MAP1463	21	8
MAP3893c	19	15	Rv0410c	pknG	RP				MAP2683	20	8
MAP0708	26	14	_						MAP3805c	23	7
MAP4330c	25	14	Rv2079	Rv2079	CH				MAP3893c	19	7
MAP1441	37	13	_						MAP3851c	15	7
MAP1335	29	13	Rv1633	uvrB	IP				MAP0294c	38	7
MAP1709c	27	13	_						MAP2235	22	7
MAP0893	25	13	Rv0949	uvrD1	IP				MAP2611c	23	7
MAP1935	23	13	Rv2196	qcrB	IMaR				MAP3620c	19	7
MAP2120c	21	13	_						MAP2561	20	7
MAP4116c	15	13	Rv0642c	mmaA4	LM				MAP1780c	18	6
MAP0294c	38	13	Rv2967c	pca	IMaR				MAP0783c	18	6
MAP0321	18	13	Rv3720	Rv3720	LM				MAP2173c	59	6
MAP3509	35	11	_						MAP2207c	14	6
MAP0951	24	11	_						MAP1709c	27	6
MAP0765	19	11	_						MAP3252	15	6
MAP3745	18	11	Rv2928	tesA	LM				MAP2125	17	6
MAP0877c	17	11	_						MAP4131	47	6
MAP3608	12	11	Rv0173	lprK	CWaCP				MAP1989c	13	6
MAP1738	38	10	Rv0676c	mmpL5	CWaCP				MAP2367c	15	6
MAP1502	33	10	Rv1783	eccC5	CWaCP				MAP1055c	22	6
MAP1341	30	10	Rv1638	uvrA	IP				MAP1637c	31	6
MAP0881	22	10	Rv0939	Rv0939	IMaR				MAP3745	18	6
MAP2235	22	10	_						MAP0925	8	6
MAP1463	21	10	_						MAP3608	12	6
MAP3609	17	10	Rv0174	mce1F	VDA				MAP0951	24	6
MAP3851c	15	10	Rv0385	Rv0385	IMaR				MAP4116c	15	6
MAP0615	40	9	Rv0782	ptrBb	IMaR				MAP0881	22	6
MAP1239c	36	9	_						MAP1335	29	6
MAP0448	27	9	Rv3610c	ftsH	CWaCP				MAP0608c	6	5
MAP1385c	24	9	_						MAP0615	40	5
MAP3805c	23	9	_						MAP2313c	16	5
MAP3511	21	9	_						MAP1239c	36	5
MAP2683	20	9	_						MAP2689c	15	5
MAP1006	19	9	Rv1056	Rv1056	CH				MAP0412	11	5
MAP3620c	19	9	_						MAP3511	21	5
MAP0783c	18	9	Rv0853c	pdc	IMaR				MAP0410	14	5
MAP2125	17	9	_						MAP2120c	21	5
MAP2313c	16	9	Rv2501c	accA1	LM				MAP0877c	17	5
MAP3607	16	9	Rv0172	mce1D	VDA				MAP1968c	20	5
MAP1856	16	9	_						MAP0321	18	5
MAP1868c	16	9	_						MAP2177c	24	5
MAP1989c	13	9	_						MAP1748c	9	5
MAP1055c	22	8	Rv2577	Rv2577	CH				MAP0893	25	5
MAP1637c	31	8	_						MAP1468c	12	5
MAP3291c	55	8	Rv3193c	Rv3193c	CWaCP				MAP1548c	15	5
MAP1780c	18	8	Rv2045c	lipT	IMaR				MAP3876c	9	4
MAP0077	16	8	_						MAP3829c	12	4
MAP0021c	16	8	Rv0018c	pstP	RP				MAP1856	16	4
MAP3252	15	8	_						MAP3694c	19	4
MAP1874c	14	8	Rv1204c	Rv1204	CH				MAP1713	20	4
MAP0945c	12	8	Rv1005c	pabB	IMaR				MAP1336	7	4
MAP3829c	12	8	_						MAP0765	19	4
MAP3605	10	8	Rv0170	mce1B	VDA				MAP3554c	12	4
MAP0328	10	8	_						MAP1006	19	4
MAP3876c	9	8	_						MAP3605	10	4
MAP0925	8	8	Rv0994	moeA1	IMaR				MAP1328c	5	4
MAP1370	35	7	Rv1661	pks7	LM				MAP3878c	8	4
MAP3780	33	7	Rv0284	eccC3	CWaCP				MAP2761c	11	4
MAP1233	31	7	Rv2956	kdtB	CWaCP				MAP2587	7	4
MAP1322	29	7	Rv1629	polA	IP				MAP2092	23	4
MAP2092	23	7	Rv2318	uspC	CWaCP				MAP0328	10	4
MAP3885	21	7	Rv0408	pta	IMaR				MAP3009c	18	4
MAP3300c	20	7	Rv3201c	Rv3201c	IP				MAP4342c	9	4
MAP1713	20	7	_						MAP2195	9	4
MAP3694c	19	7	Rv0244c	fadE5	LM				MAP0945c	12	3
MAP0958c	17	7	_						MAP3607	16	3
MAP1431	17	7	_						MAP2176c	12	3
MAP0682	16	7	_						MAP1271c	23	3
MAP2192	16	7	_						MAP1370	35	3
MAP1548c	15	7	Rv1836c	Rv1836c	CH				MAP0766c	7	3
MAP2367c	15	7	_						MAP2192	16	3
MAP3778	14	7	Rv0282	eccA3	CWaCP				MAP1322	29	3
MAP2207c	14	7	Rv2388c	hemN	IMaR				MAP2344	6	3
MAP0410	14	7	Rv3665c	dppB	CWaCP				MAP3601	12	3
MAP1511	13	7	Rv1380	pyrB	IMaR				MAP2695c	12	3
MAP1380	13	7	_						MAP0092	11	3
MAP3601	12	7	Rv0166	fadD5	LM				MAP2491	14	3
MAP1468c	12	7	Rv2263	Rv2263	IMaR				MAP0958c	17	3
MAP2761c	11	7	_						MAP1341	30	3
MAP0439	11	7	Rv3624c	Rv3642c	CH				MAP4303c	8	3
MAP3606	9	7	Rv0171	mce1C	VDA				MAP1056	9	3
MAP2518	9	7	Rv1256c	cyp130	IMaR				MAP3609	17	3
MAP1748c	9	7	_						MAP2863c	10	3
MAP2177c	24	6	Rv2383c	mbtB	LM				MAP1738	38	3
MAP0829	23	6	Rv0896	gltA2	IMaR				MAP2730c	7	3
MAP1146	22	6	Rv1420	uvrC	IP				MAP0442	7	3
MAP0327	19	6	_						MAP1935	23	3
MAP2915c	18	6	Rv2846c	efpA	CWaCP				MAP3873	14	3
MAP2093c	18	6	Rv2320c	rocE	CWaCP				MAP1913c	6	3
MAP2689c	15	6	Rv1104	Rv1104	IMaR				MAP3321c	8	3
MAP3873	14	6	Rv0391	metZ	IMaR				MAP2859c	22	3
MAP4204	13	6	Rv1888c	Rv1888c	CWaCP				MAP1898c	16	3
MAP2253	12	6	_						MAP3291c	55	3
MAP3554c	12	6	Rv0137c	msrA	IMaR				MAP0528	19	3
MAP0412	11	6	Rv3663c	dppD	CWaCP				MAP1868c	16	3
MAP1404	9	6	Rv1697	Rv1697	CH				MAP3894c	6	3
MAP2144	9	6	_						MAP0565	11	3
MAP0411	8	6	Rv3664c	dppC	CWaCP				MAP0448	27	3
MAP1336	7	6	Rv1634	Rv1634	CWaCP				MAP1816c	8	3
MAP2500	19	5	Rv1272c	Rv1272c	CWaCP				MAP2793	28	3
MAP3009c	18	5	Rv2973c	recG	IP				MAP0682	16	3
MAP1898c	16	5	Rv2154c	ftsW	CWaCP				MAP1233	31	3
MAP2521c	15	5	Rv1253	deaD	IP				MAP0439	11	3
MAP2490	14	5	Rv1281c	oppD	CWaCP				MAP0607c	20	3
MAP0149c	13	5	_						MAP1143c	6	3
MAP2585	12	5	_						MAP1385c	24	3
MAP0910c	12	5	Rv0972c	fadE12	LM				MAP1277	3	2
MAP2613c	10	5	Rv1170	mshB	IMaR				MAP2694	16	2
MAP0426c	10	5	Rv3645	Rv3645	CWaCP				MAP1193c	4	2
MAP4262	10	5	Rv3420c	rimI	IP				MAP2939c	10	2
MAP4345c	9	5	Rv3919c	gid	CWaCP				MAP1294	12	2
MAP2489	8	5	Rv1282c	oppC	CWaCP				MAP3782	11	2
MAP1743c	8	5	Rv2032	acg	CH				MAP2642	9	2
MAP4303c	8	5	_						MAP2613c	10	2
MAP2193	8	5	_						MAP1232	27	2
MAP3375	7	5	Rv3262	fbiB	IMaR				MAP1355	3	2
MAP2233	7	5	_						MAP3778	14	2
MAP2587	7	5	_						MAP2915c	18	2
MAP1143c	6	5	_						MAP1366	6	2
MAP0608c	6	5	Rv0774c	Rv0774c	CWaCP				MAP2529	4	2
MAP4348c	5	5	Rv3922c	Rv3922c	VDA				MAP1317c	6	2
MAP1994	43	4	Rv2241	aceE	IMaR				MAP3780	33	2
MAP1240c	24	4	_						MAP1957	4	2
MAP3637c	20	4	Rv0202c	mmpL11	CWaCP				MAP1419	5	2
MAP0204c	20	4	Rv3818	Rv3818	CH				MAP3524	6	2
MAP0607c	20	4	Rv0773c	ggtA	IMaR				MAP2213c	8	2
MAP0528	19	4	_						MAP1743c	8	2
MAP2807c	19	4	Rv2690c	Rv2690c	CWaCP				MAP2179	9	2
MAP2377	17	4	_						MAP2175c	8	2
MAP3779	17	4	Rv0283	eccB3	CWaCP				MAP2144	9	2
MAP2694	16	4	Rv1097c	Rv1097c	CWaCP				MAP2112c	9	2
MAP1442	15	4	_						MAP1999	12	2
MAP0912c	14	4	Rv0974c	accD2	LM				MAP3606	9	2
MAP1934	14	4	Rv2195	qcrA	IMaR				MAP1815c	5	2
MAP1510	13	4	Rv1795	eccD5	CWaCP				MAP1830c	2	2
MAP1999	12	4	Rv2246	kasB	LM				MAP3269	4	2
MAP2146c	12	4	Rv2366c	Rv2366c	CWaCP				MAP3399	21	2
MAP2373c	12	4	_						MAP3370c	4	2
MAP2176c	12	4	_						MAP1929c	5	2
MAP0443c	12	4	_						MAP2253	12	2
MAP3071	11	4	Rv3397c	phyA	IMaR				MAP3193	9	2
MAP0092	11	4	_						MAP2528	9	2
MAP3532c	11	4	_						MAP1502	33	2
MAP2191	11	4	_						MAP1431	17	2
MAP0684c	11	4	Rv0840c	pip	IMaR				MAP1435	9	2
MAP0536	11	4	Rv3530c	Rv3530c	IMaR				MAP2521c	15	2
MAP3887c	11	4	_						MAP1442	15	2
MAP2309c	10	4	Rv2497c	bkdA	IMaR				MAP2518	9	2
MAP0404c	10	4	Rv3670	ephE	VDA				MAP2500	19	2
MAP1079	10	4	Rv2553c	Rv2553c	CWaCP				MAP1511	13	2
MAP2863c	10	4	Rv2752c	Rv2752c	CH				MAP2373c	12	2
MAP4342c	9	4	Rv3916c	Rv3916c	CH				MAP3300c	20	2
MAP2642	9	4	_						MAP3042c	18	2
MAP2195	9	4	_						MAP3071	11	2
MAP1863c	9	4	_						MAP3095c	21	2
MAP2179	9	4	_						MAP2381	7	2
MAP1056	9	4	Rv2576c	Rv2576c	CWaCP				MAP2378	4	2
MAP3023	8	4	Rv2985	mutT1	IP				MAP2089c	15	2
MAP0442	7	4	Rv3621c	PPE65	PE/PPE				MAP2821	6	2
MAP3611	7	4	Rv0176	Rv0176	CWaCP				MAP0375c	15	2
MAP0766c	7	4	_						MAP0245c	6	2
MAP3894c	6	4	Rv0411c	glnH	CWaCP				MAP0229c	30	2
MAP2344	6	4	_						MAP0233c	25	2
MAP3524	6	4	Rv0119	fadD7	LM				MAP0228c	32	2
MAP3507	5	4	_						MAP0912c	14	2
MAP0516c	5	4	Rv3550	echA20	LM				MAP1095c	4	2
MAP1929c	5	4	_						MAP3984c	3	2
MAP1328c	5	4	_						MAP4262	10	2
MAP3269	4	4	_						MAP4272c	4	2
MAP3370c	4	4	Rv3258c	Rv3258c	CH				MAP1105	7	2
MAP1957	4	4	Rv2216	Rv2216	CH				MAP4336	25	2
MAP2315	4	4	Rv2506	Rv2506	RP				MAP0149c	13	2
MAP0228c	32	3	Rv3795	embB	CWaCP				MAP0204c	20	2
MAP0229c	30	3	Rv3794	embA	CWaCP				MAP0232c	21	2
MAP1545	30	3	Rv1832	gcvB	IMaR				MAP3887c	11	2
MAP2793	28	3	Rv2673	aftC	CWaCP				MAP0077	16	2
MAP1232	27	3	Rv1512	epiA	IMaR				MAP0021c	16	2
MAP1837c	19	3	Rv2112c	dop	IMaR				MAP0684c	11	2
MAP0375c	15	3	_						MAP1146	22	2
MAP2183c	14	3	_						MAP4345c	9	2
MAP0863	14	3	_						MAP0689c	6	2
MAP1631c	13	3	_						MAP0018c	7	2
MAP2054c	12	3	_						MAP4170	4	1
MAP0515c	12	3	Rv3551	Rv3551	IMaR				MAP4186	2	1
MAP2695c	12	3	_						MAP2146c	12	1
MAP0565	11	3	Rv3498c	mce4B	VDA				MAP0467c	2	1
MAP1636c	11	3	_						MAP1962	23	1
MAP2939c	10	3	Rv2869c	rip	CWaCP				MAP0461	20	1
MAP2528	9	3	_						MAP2093c	18	1
MAP2527c	9	3	_						MAP3209	13	1
MAP2666c	9	3	Rv1125	Rv1125	CH				MAP0443c	12	1
MAP2114c	9	3	Rv1968	mce3C	VDA				MAP0411	8	1
MAP2112c	9	3	Rv1970	lprM	CWaCP				MAP1996	4	1
MAP0957c	9	3	_						MAP0441	3	1
MAP1816c	8	3	Rv2071c	cobM	IMaR				MAP3268	2	1
MAP3878c	8	3	Rv0400c	fadE7	LM				MAP2054c	12	1
MAP0612	8	3	Rv0778	cyp126	IMaR				MAP0426c	10	1
MAP3321c	8	3	Rv3220c	Rv3220c	RP				MAP2114c	9	1
MAP0127	8	3	_						MAP1994	43	1
MAP2213c	8	3	Rv2400c	subl	CWaCP				MAP1167	2	1
MAP2730c	7	3	_						MAP3297c	15	1
MAP3812c	7	3	Rv1433	Rv1433	CWaCP				MAP0516c	5	1
MAP3610	7	3	Rv0175	Rv0175	CWaCP				MAP3459	6	1
MAP1105	7	3	_						MAP1839	16	1
MAP0498	6	3	Rv3569c	hsaD	IMaR				MAP1863c	9	1
MAP1317c	6	3	Rv1624c	Rv1624c	CWaCP				MAP0536	11	1
MAP1758c	6	3	_						MAP0529c	8	1
MAP1546c	6	3	_						MAP0523	10	1
MAP2821	6	3	Rv2704	Rv2704	CH				MAP1874c	14	1
MAP1913c	6	3	Rv2175c	Rv2175c	RP				MAP1892c	5	1
MAP0274	5	3	Rv3757c	proW	VDA				MAP0520c	6	1
MAP1917c	5	3	Rv2179c	Rv2179c	CH				MAP3393c	4	1
MAP0513c	5	3	Rv3553	Rv3553	IMaR				MAP0479	5	1
MAP0147c	4	3	_						MAP3375	7	1
MAP4272c	4	3	_						MAP0515c	12	1
MAP1193c	4	3	_						MAP1905c	8	1
MAP1095c	4	3	Rv2536	Rv2536	CWaCP				MAP0513c	5	1
MAP1355	3	3	Rv1644	tsnR	IP				MAP1917c	5	1
MAP0242c	3	3	Rv3780	Rv3780	CH				MAP3869	15	1
MAP3354c	37	2	Rv3240c	secA1	CWaCP				MAP4199	5	1
MAP2174c	28	2	Rv2381c	mbtD	LM				MAP0498	6	1
MAP0233c	25	2	Rv3792	aftA	CWaCP				MAP1934	14	1
MAP3095c	21	2	Rv3048c	nrdF2	IP				MAP1928c	15	1
MAP0232c	21	2	Rv3793	embC	CWaCP				MAP3186c	3	1
MAP3913c	20	2	Rv0423c	thiC	IMaR				MAP2183c	14	1
MAP2414c	20	2	Rv1348	irtA	CWaCP				MAP3027	6	1
MAP1839	16	2	_						MAP2464c	16	1
MAP1928c	15	2	Rv2190c	Rv2190	CH				MAP2990c	14	1
MAP1833c	15	2	Rv2097c	pafA	IMaR				MAP2470c	22	1
MAP2089c	15	2	Rv2315c	Rv2315c	CH				MAP2490	14	1
MAP3343c	15	2	Rv3229c	desA3	LM				MAP0219	21	1
MAP3297c	15	2	Rv3198c	uvrD2	IP				MAP2520c	21	1
MAP3786	14	2	Rv0290	eccD3	CWaCP				MAP2527c	9	1
MAP0891c	14	2	Rv0946c	pgi	IMaR				MAP4263	9	1
MAP4302c	14	2	_						MAP4302c	14	1
MAP2890c	13	2	Rv2782c	pepR	IMaR				MAP4335	12	1
MAP1294	12	2	Rv1600	hisC1	IMaR				MAP0147c	4	1
MAP2394	11	2	Rv1353c	Rv1353c	RP				MAP2666c	9	1
MAP1486c	11	2	_						MAP0127	8	1
MAP0971	10	2	_						MAP4340	2	1
MAP2413c	10	2	Rv1349	irtB	CWaCP				MAP2913c	21	1
MAP0523	10	2	Rv3544c	fadE28	LM				MAP2907c	23	1
MAP2211c	9	2	Rv2398c	cysW	CWaCP				MAP4346c	2	1
MAP3193	9	2	_						MAP_t01	5	1
MAP1435	9	2	Rv1760	Rv1760	LM				MAP2794	5	1
MAP0529c	8	2	Rv3538	Rv3538	IMaR				MAP3023	8	1
MAP1512	8	2	Rv1797	eccE5	CWaCP				MAP3037c	2	1
MAP3076	8	2	_						MAP0327	19	1
MAP1665c	8	2	_						MAP3038c	16	1
MAP2175c	8	2	Rv2382c	mbtC	LM				MAP2193	8	1
MAP0018c	7	2	Rv0015c	pknA	RP				MAP4204	13	1
MAP2381	7	2	_						MAP0316c	3	1
MAP1104c	7	2	_						MAP2233	7	1
MAP1298	7	2	Rv1604	impA	IMaR				MAP0304c	5	1
MAP0520c	6	2	_						MAP2258c	20	1
MAP1291	6	2	Rv1596	nadC	IMaR				MAP1833c	15	1
MAP0689c	6	2	Rv0844c	narL	RP				MAP2295c	18	1
MAP0992	6	2	Rv1025	Rv1025	CH				MAP2309c	10	1
MAP2586	6	2	_						MAP2315	4	1
MAP1112c	6	2	_						MAP4232	11	1
MAP3459	6	2	Rv3342	Rv3342	IMaR				MAP2354	2	1
MAP0245c	6	2	Rv3777	Rv3777	IMaR				MAP0239c	14	1
MAP0744c	6	2	_						MAP4242	3	1
MAP1366	6	2	Rv1657	argR	RP				MAP2403c	4	1
MAP2143	5	2	Rv2363	amiA2	IMaR				MAP2404c	4	1
MAP1815c	5	2	Rv2070c	cobK	IMaR				MAP2413c	10	1
MAP0479	5	2	Rv3579c	Rv3579c	IMaR				MAP3061c	4	1
MAP1391c	5	2	Rv1685c	Rv1685c	CH				MAP3045c	22	1
MAP1419	5	2	_						MAP3507	5	1
MAP0715c	4	2	_						MAP3306c	13	1
MAP3393c	4	2	Rv3275c	purE	IMaR				MAP3686c	28	1
MAP2403c	4	2	Rv1352	Rv1352	CH				MAP1512	8	1
MAP2529	4	2	_						MAP1290	7	1
MAP2378	4	2	_						MAP3792c	1	1
MAP4242	3	2	_						MAP3610	7	1
MAP1277	3	2	Rv1571	Rv1571	CH				MAP1411	6	1
MAP3984c	3	2	_						MAP1043	18	1
MAP3186c	3	2	Rv3136A	Rv3136A	CH				MAP1081	2	1
MAP1304	3	2	Rv1610	Rv1610	CWaCP				MAP0993	3	1
MAP1081	2	2	_						MAP3793	2	1
MAP3458	8	1	Rv3341	metA	IMaR				MAP1257	43	1
MAP0048	48	1	Rv0041	leuS	IP				MAP1246	49	1
MAP0826c	2	1	Rv0887c	Rv0887c	CH				MAP1120	6	1
MAP0815c	12	1	Rv0876c	Rv0876c	CWaCP				MAP0972c	21	1
MAP0749c	9	1	-						MAP1486c	11	1
MAP3394c	5	1	Rv3276c	purK	IMaR				MAP0971	10	1
MAP2433	28	1	Rv1327c	glgE	IMaR				MAP1510	13	1
MAP3045c	22	1	Rv3011c	gatA	IP				MAP1291	6	1
MAP2451c	11	1	Rv1310	atpD	IMaR				MAP1117	4	1
MAP0638	18	1	Rv0808	purF	IMaR				MAP1404	9	1
MAP0690	12	1	Rv0845	Rv0845	RP				MAP1112c	6	1
MAP3061c	4	1	Rv3029c	fixA	IMaR				MAP1354	7	1
MAP2404c	4	1	-						MAP1063	17	1
MAP2464c	16	1	Rv1297	rho	IP				MAP1327c	4	1
MAP2456c	7	1	Rv1305	atpE	IMaR				MAP3666c	13	1
MAP4335	12	1	Rv3909	Rv3909	CH				MAP1104c	7	1
MAP3139c	3	1	-						MAP3779	17	1
MAP0828	7	1	Rv2607	pdxH	IMaR				MAP1308	16	1
MAP0993	3	1	Rv1026	Rv1026	CH				MAP3787	7	1
MAP2266c	5	1	Rv2442c	rplU	IP				MAP1047	20	1
MAP1047	20	1	Rv2583c	relA	IMaR				MAP1300	4	1
MAP1044	8	1	Rv2586c	secF	CWaCP				MAP1380	13	1
MAP1043	18	1	Rv2587c	secD	CWaCP				MAP1044	8	1
MAP2295c	18	1	Rv2477c	ettA	CWaCP				MAP1298	7	1
MAP1017c	3	1	Rv1070c	echA8	LM				MAP3786	14	1
MAP1644	2	1	-						MAP4108	6	1
MAP0514c	1	1	Rv3552	ipdB	IMaR				MAP1017c	3	1
MAP0991	4	1	Rv1024	Rv1024	CWaCP				MAP0828	7	1
MAP2354	2	1	-						MAP1227	2	1
MAP0990	14	1	Rv1023	eno	IMaR				MAP3841	5	1
MAP4170	4	1	Rv0710	rpsQ	IP				MAP0744c	6	1
MAP0972c	21	1	Rv1007c	metS	IP				MAP0749c	9	1
MAP0903	13	1	Rv0957	purH	IMaR				MAP3885	21	1
MAP3042c	18	1	Rv3009c	gatB	IP				MAP0815c	12	1
MAP3038c	16	1	Rv3003c	ilvB1	IMaR				MAP3886	8	1
MAP2913c	21	1	Rv2845c	proS	IP				MAP0715c	4	1
MAP0478	17	1	Rv3580c	cysS1	IP				MAP1545	30	1
MAP0239c	14	1	Rv3783	rfbD	CWaCP				MAP0707	7	1
MAP3022	20	1	Rv2984	ppk1	IMaR				MAP1746c	10	1
MAP2990c	14	1	Rv2922c	smc	CWaCP				MAP1758c	6	1
MAP2976c	1	1	Rv2908c	Rv2908c	CH				MAP1142	4	1
MAP2945c	6	1	Rv2882c	frr	IP				MAP1125	6	1
MAP4263	9	1	Rv3419c	gcp	IMaR				MAP3812c	7	1
MAP2817	2	1	Rv2700	Rv2700	CWaCP				MAP0863	14	1
MAP0220	48	1	Rv3800c	pks13	LM				MAP4112	5	1
MAP0215	24	1	Rv3805c	aftB	CWaCP				MAP1631c	13	1
MAP2841c	8	1	Rv2727c	miaA	IMaR				MAP1546c	6	1
MAP2842c	4	1	Rv2728c	Rv2728c	CH				MAP3840	14	0
MAP0085c	2	1	-						MAP3783	3	0
MAP2859c	22	1	Rv2748c	ftsK	CWaCP				MAP3936	10	0
MAP4340	2	1	Rv3914	trxC	IMaR				MAP3781	2	0
MAP0213	1	1	Rv3807c	Rv3807c	CH				MAP3033c	6	0
MAP3268	2	1	-						MAP3030c	4	0
MAP2907c	23	1	Rv2839c	infB	IP				MAP3054c	13	0
MAP4253	24	1	Rv3436c	glmS	IMaR				MAP2946c	6	0
MAP0241c	9	1	Rv3781	rfbE	CWaCP				MAP3076	8	0
MAP3306c	13	1	Rv3206c	moeB1	IMaR				MAP3843	2	0
MAP4232	11	1	Rv3458c	rpsD	IP				MAP3784	6	0
MAP0467c	2	1	Rv3592	mhuD	IMaR				MAP3956	13	0
MAP4186	2	1	Rv0723	rplO	IP				MAP3972c	8	0
MAP0441	3	1	-						MAP4348c	5	0
MAP3037c	2	1	Rv3002c	ilvN	IMaR				MAP3980	6	0
MAP4199	5	1	Rv0733	adk	IMaR				MAP2842c	4	0
MAP0405c	2	1	Rv3669	Rv3669	CWaCP				MAP3100c	44	0
MAP2624c	20	1	Rv1159	pimE	CWaCP				MAP2841c	8	0
MAP2676c	2	1	-						MAP3981	10	0
MAP3320	2	1	Rv3219	whiB1	RP				MAP4235	7	0
MAP0316c	3	1	Rv3715c	recR	IP				MAP3029c	15	0
MAP3027	6	1	Rv2989	Rv2989	CWaCP				MAP3839c	13	0
MAP2258c	20	1	Rv2438c	nadE	IMaR				MAP3026c	11	0
MAP3361c	8	1	Rv3247c	tmk	IMaR				MAP2890c	13	0
MAP0304c	5	1	Rv3702c	Rv3702	CH				MAP3912c	3	0
MAP3209	13	1	Rv3153	nuol	IMaR				MAP2945c	6	0
MAP0060c	13	1	Rv0046c	ino1	IMaR				MAP2956c	8	0
MAP1051	5	1	Rv2581c	Rv2581	VDA				MAP2974c	6	0
MAP2332c	52	1	Rv2524c	fas	LM				MAP3913c	20	0
MAP3172c	7	1	Rv3102c	ftsE	CWaCP				MAP4343c	5	0
MAP1342c	4	1	Rv1638A	Rv1638A	CH				MAP4344c	11	0
MAP3787	7	1	Rv0291	mycP3	IMaR				MAP2975c	4	0
MAP1830c	2	1	Rv2094c	tatA	CWaCP				MAP2976c	1	0
MAP3841	5	1	Rv0351	grpE	VDA				MAP2916c	14	0
MAP0005	21	1	Rv0005	gyrB	IP				MAP3919	2	0
MAP4044c	10	1	Rv0548c	menB	IMaR				MAP3828	16	0
MAP1192	2	1	Rv1466	Rv1466	CH				MAP4258	13	0
MAP4029c	8	1	Rv0534c	menA	IMaR				MAP3788	5	0
MAP1996	4	1	Rv2243	fabD	LM				MAP4253	24	0
MAP4003	9	1	Rv0510	hemC	IMaR				MAP3831c	21	0
MAP1227	2	1	Rv1496	Rv1496	CWaCP				MAP2977c	3	0
MAP3641c	21	1	Rv0206c	mmpL3	CWaCP				MAP4246	5	0
MAP1962	23	1	Rv2220	glnA1	IMaR				MAP3022	20	0
MAP1354	7	1	Rv1643	rplT	IP				MAP3785	5	0
MAP1063	17	1	Rv2572c	aspS	IP				MAP2891c	15	0
MAP4108	6	1	Rv0636	hadB	IMaR				MAP3102c	6	0
MAP1327c	4	1	-						MAP4166	2	0
MAP3886	8	1	Rv0409	ackA	IMaR				MAP4234	3	0
MAP1308	16	1	Rv1614	lgt	CWaCP				MAP4003	9	0
MAP1264	17	1	Rv1559	ilvA	IMaR				MAP4168	5	0
MAP1876c	20	1	Rv2130c	mshC	IMaR				MAP4130	27	0
MAP1892c	5	1	Rv2148c	Rv2148c	CH				MAP3320	2	0
MAP3782	11	1	Rv0286	PPE4	PE/PPE				MAP4111	7	0
MAP1921c	2	1	Rv2183c	Rv2183c	CH				MAP4169	2	0
MAP1920c	12	1	Rv2182c	Rv2182c	CH				MAP4056c	7	0
MAP1912	14	1	Rv2174	mptA	CWaCP				MAP4053	5	0
MAP3666c	13	1	Rv0227c	Rv0227c	CWaCP				MAP4045c	1	0
MAP3686c	28	1	Rv0236c	aftD	CWaCP				MAP4044c	10	0
MAP1905c	8	1	Rv2165c	rsmH	CH				MAP4178	3	0
MAP2110c	4	1	Rv1972	Rv1972	CWaCP				MAP4179	4	0
MAP1300	4	1	Rv1606	hisI	IMaR				MAP4180	1	0
MAP1796c	72	1	Rv2048c	pks12	LM				MAP3214	18	0
MAP1167	2	1	Rv1440	secG	CWaCP				MAP4181	6	0
MAP1754c	8	1	-						MAP3213	20	0
MAP3793	2	1	-						MAP3343c	15	0
MAP1117	4	1	Rv1382	rv1382	CWaCP				MAP3354c	37	0
MAP4130	27	1	Rv0667	rpoB	IP				MAP3361c	8	0
MAP1142	4	1	Rv1417	Rv1417	CWaCP				MAP4167	9	0
MAP2184c	5	1	-						MAP4163	3	0
MAP1103c	1	1	-						MAP4162	6	0
MAP4112	5	1	Rv0640	rplK	IP				MAP3458	8	0
MAP2137c	23	1	Rv2357c	glyS	IP				MAP4161	10	0
MAP1123	3	1	Rv1389	gmK	IMaR				MAP3457	13	0
MAP3612	3	1	Rv0177	Rv0177	CWaCP				MAP3456c	22	0
MAP1080	5	1	Rv2552c	aroE	IMaR				MAP3532c	11	0
MAP1788	4	1	-						MAP3369c	14	0
MAP3792c	1	1	Rv0306	Rv0306	IMaR				MAP4160	8	0
MAP2242c	1	1	Rv2419c	gpgP	IMaR				MAP4142	23	0
MAP1411	6	1	Rv1709	scpA	CWaCP				MAP3423c	20	0
MAP1177c	9	1	Rv1448c	taI	IMaR				MAP3400	1	0
MAP3613	7	1	Rv0178	Rv0178	CWaCP				MAP3394c	5	0
MAP1120	6	1	Rv1385	pyrF	IMaR				MAP4141	5	0
MAP2212c	3	1	Rv2399c	cysT	CWaCP				MAP4182	9	0
MAP1746c	10	1	Rv3131	Rv3131	CH				MAP3212	22	0
									MAP4183	5	0
									MAP3175c	15	0
									MAP3637c	20	0
									MAP3641c	21	0
									MAP3202	5	0
									MAP4164	10	0
									MAP3646	15	0
									MAP3665c	13	0
									MAP3172c	7	0
									MAP3203	15	0
									MAP3171c	12	0
									MAP3170c	12	0
									MAP2820	10	0
									MAP4231	1	0
									MAP3139c	3	0
									MAP4005	11	0
									MAP4228	6	0
									MAP3204	17	0
									MAP3211	4	0
									MAP3612	3	0
									MAP3210	7	0
									MAP4184	3	0
									MAP3611	7	0
									MAP3208	14	0
									MAP4185	1	0
									MAP3207	11	0
									MAP3613	7	0
									MAP4225c	16	0
									MAP4198	22	0
									MAP3206	20	0
									MAP3205	7	0
									MAP4029c	8	0
									MAP3631c	11	0
									MAP4021	4	0
									MAP4230	7	0
									MAP0001	9	0
									MAP2817	2	0
									MAP1093	8	0
									MAP1165	5	0
									MAP1141	1	0
									MAP1136	7	0
									MAP1130	10	0
									MAP1123	3	0
									MAP1119	30	0
									MAP1118	10	0
									MAP1116	8	0
									MAP1103c	1	0
									MAP1098	2	0
									MAP1094	5	0
									MAP1092	4	0
									MAP1325	10	0
									MAP1080	5	0
									MAP1079	10	0
									MAP1077	25	0
									MAP1052	15	0
									MAP1051	5	0
									MAP0992	6	0
									MAP0991	4	0
									MAP0990	14	0
									MAP_t19	1	0
									MAP0957c	9	0
									MAP0910c	12	0
									MAP1166	7	0
									MAP1177c	9	0
									MAP1178c	19	0
									MAP1187	24	0
									MAP1316c	14	0
									MAP1315c	12	0
									MAP1307	9	0
									MAP1306	13	0
									MAP1304	3	0
									MAP1303	18	0
									MAP1299	4	0
									MAP1297	5	0
									MAP1296	5	0
									MAP1295	5	0
									MAP1276	1	0
									MAP1264	17	0
									MAP1241c	7	0
									MAP1240c	24	0
									MAP1211	12	0
									MAP1206	1	0
									MAP1205	10	0
									MAP1201c	38	0
									MAP1192	2	0
									MAP1191	5	0
									MAP1190	9	0
									MAP1189	9	0
									MAP1188	6	0
									MAP0903	13	0
									MAP0891c	14	0
									MAP0829	23	0
									MAP0312	20	0
									MAP0242c	3	0
									MAP0241c	9	0
									MAP0240c	9	0
									MAP0235c	15	0
									MAP0234c	10	0
									MAP0221	15	0
									MAP0220	48	0
									MAP0215	24	0
									MAP0214	12	0
									MAP0213	1	0
									MAP0212	19	0
									MAP0211	28	0
									MAP0193	5	0
									MAP0187c	9	0
									MAP0173	10	0
									MAP0172	47	0
									MAP0085c	2	0
									MAP0071	33	0
									MAP0060c	13	0
									MAP0048	48	0
									MAP0017c	1	0
									MAP0016c	14	0
									MAP0006	33	0
									MAP0274	5	0
									MAP0315	9	0
									MAP0826c	2	0
									MAP0322c	8	0
									MAP0823c	9	0
									MAP0706	13	0
									MAP0690	12	0
									MAP_t16	2	0
									MAP0638	18	0
									MAP0635	21	0
									MAP0614	13	0
									MAP0612	8	0
									MAP0568	10	0
									MAP0514c	1	0
									MAP0478	17	0
									MAP0459	22	0
									MAP0430	13	0
									MAP0429c	17	0
									MAP0425	36	0
									MAP0405c	2	0
									MAP0404c	10	0
									MAP0395c	9	0
									MAP0378c	3	0
									MAP0377c	4	0
									MAP0376c	6	0
									MAP0354c	3	0
									MAP0353	14	0
									MAP_t21	2	0
									MAP1326	9	0
									MAP2816c	4	0
									MAP2281c	6	0
									MAP2452c	16	0
									MAP2451c	11	0
									MAP_r02	63	0
									MAP_r03	150	0
									MAP2433	28	0
									MAP2425c	2	0
									MAP2424c	8	0
									MAP2414c	20	0
									MAP2394	11	0
									MAP2377	17	0
									MAP2332c	52	0
									MAP2278c	11	0
									MAP1342c	4	0
									MAP2271c	20	0
									MAP2266c	5	0
									MAP2264c	5	0
									MAP2263c	5	0
									MAP2242c	1	0
									MAP2212c	3	0
									MAP2211c	9	0
									MAP2191	11	0
									MAP2184c	5	0
									MAP2174c	28	0
									MAP2163c	13	0
									MAP2453c	15	0
									MAP2454c	6	0
									MAP2455c	5	0
									MAP2456c	7	0
									MAP2807c	19	0
									MAP2799c	8	0
									MAP2716c	25	0
									MAP2714c	4	0
									MAP2713c	8	0
									MAP2712c	10	0
									MAP2700	13	0
									MAP2699c	10	0
									MAP2698c	11	0
									MAP2676c	2	0
									MAP2665	5	0
									MAP2624c	20	0
									MAP2586	6	0
									MAP2585	12	0
									MAP2555c	6	0
									MAP2536	36	0
									MAP2489	8	0
									MAP2469c	14	0
									MAP2468c	13	0
									MAP2467c	6	0
									MAP2462c	7	0
									MAP2458c	2	0
									MAP2457c	5	0
									MAP2143	5	0
									MAP2137c	23	0
									MAP2130c	16	0
									MAP1836c	1	0
									MAP1808c	4	0
									MAP1799c	9	0
									MAP1796c	72	0
									MAP1795c	19	0
									MAP1788	4	0
									MAP1759c	3	0
									MAP1754c	8	0
									MAP1665c	8	0
									MAP1644	2	0
									MAP1636c	11	0
									MAP1415	4	0
									MAP1406	21	0
									MAP1402	5	0
									MAP1392c	5	0
									MAP1391c	5	0
									MAP1368	7	0
									MAP1367	15	0
									MAP1365	4	0
									MAP1364	5	0
									MAP1363	4	0
									MAP1362	3	0
									MAP1361	12	0
									MAP1360	14	0
									MAP1835c	11	0
									MAP1837c	19	0
									MAP2124	3	0
									MAP1847c	2	0
									MAP2115c	8	0
									MAP2110c	4	0
									MAP0005	21	0
									MAP1998	15	0
									MAP1997	5	0
									MAP1965c	22	0
									MAP1950c	13	0
									MAP1941	19	0
									MAP1921c	2	0
									MAP1920c	12	0
									MAP1912	14	0
									MAP1907c	1	0
									MAP1906c	5	0
									MAP1904c	2	0
									MAP1903c	17	0
									MAP1902c	6	0
									MAP1901c	5	0
									MAP1900c	6	0
									MAP1899c	13	0
									MAP1897c	7	0
									MAP1896c	9	0
									MAP1876c	20	0
									MAP1853	6	0
									MAP4350c	1	0

## Sheet: Table 2
Table 2: Genes with in vivo growth-defect state sorted based on number of mutated TA sites									Genes with in vivo growth-defect state sorted based on number of mutated TA sites in output reads
Growth-defect genes	#TA sites	#Mutated TA sites	H37Rv Orthologous	Product	Functional Category				GD Gene Name	Length	Length of NonZero Read Counts
MAP0023c	56	33	Rv0020c	fhaA	RP				MAP0023c	56	20		Functional categories: LM: Lipid Methabolism, IMaR: Intermediary methabolism and respiration, IP: Information Pathway, CWaCP: Cell Wall and Cell Processing, CH: Conserved Hypothetical, VDA: Virulence, Detixification and Adaptation, RP: Regulatory Protein, PE/PPE
MAP1506	22	16	Rv1789	PPE26	PE/PPE				MAP1137c	14	13
MAP1505	19	14	Rv1787	PPE25	PE/PPE				MAP0216	14	12
MAP0216	14	14	Rv3804c	fbpA	LM				MAP2525c	22	11
MAP1137c	14	14	Rv1410c	Rv1410c	CWaCP				MAP1506	22	10
MAP4321c	29	13	Rv3894c	eccC2	CWaCP				MAP2350	14	9
MAP2200	21	13	_						MAP3961	16	9
MAP1531c	20	12	Rv1819c	bacA	CWaCP				MAP4321c	29	8
MAP0696	27	11	_						MAP0696	27	8
MAP3753	26	11	_						MAP3895c	13	8
MAP3512	19	11	_						MAP1531c	20	7
MAP2194	25	10	_						MAP1503c	12	7
MAP3961	16	10	Rv0467	icl1	IMaR				MAP2200	21	7
MAP3683	16	10	_						MAP1547c	12	7
MAP4033c	14	10	Rv0537c	Rv0537c	CWaCP				MAP2603c	29	7
MAP3895c	13	10	Rv0412c	Rv0412c	CWaCP				MAP1563c	10	7
MAP1547c	12	10	_						MAP0524	13	7
MAP1503c	12	10	Rv1785c	cyp143	IMaR				MAP1740c	12	6
MAP3180	11	10	_						MAP2401	13	6
MAP2525c	22	9	_						MAP2762c	9	6
MAP3184	16	9	_						MAP0964c	18	6
MAP0795	15	9	_						MAP1614c	9	6
MAP1382c	12	9	_						MAP0764	12	6
MAP0764	12	9	_						MAP0795	15	6
MAP2121c	11	9	_						MAP0685	11	6
MAP1214	10	9	Rv1488	Rv1488	CWaCP				MAP3512	19	6
MAP1715	19	8	_						MAP1864c	11	6
MAP0964c	18	8	_						MAP3733c	15	6
MAP2604c	16	8	_						MAP2031c	14	6
MAP3733c	15	8	_						MAP4214c	12	6
MAP2350	14	8	_						MAP3683	16	5
MAP2031c	14	8	_						MAP3180	11	5
MAP0524	13	8	Rv3543c	fadE29	LM				MAP2604c	16	5
MAP2762c	9	8	_						MAP2005	13	5
MAP1614c	9	8	_						MAP3196	12	5
MAP2603c	29	7	_						MAP2949c	7	5
MAP2185c	18	7	_						MAP0289	15	5
MAP3249	16	7	_						MAP3249	16	5
MAP1714	15	7	_						MAP0704	13	5
MAP4087	14	7	Rv0592	mce2D	VDA				MAP0379c	10	5
MAP1740c	12	7	_						MAP2002c	11	5
MAP4214c	12	7	Rv0752c	fadE9	LM				MAP0671	8	5
MAP3196	12	7	_						MAP2194	25	5
MAP2790c	11	7	Rv2670c	Rv2670c	CH				MAP2685	7	5
MAP3083	8	7	Rv3035	Rv3035	CH				MAP4087	14	5
MAP3292c	8	7	Rv3194c	Rv3194c	CWaCP				MAP2121c	11	5
MAP1176c	18	6	Rv1447c	zwf2	IMaR				MAP1505	19	5
MAP2001c	15	6	_						MAP3753	26	5
MAP2493c	15	6	Rv1278	Rv1278	CH				MAP3505c	9	5
MAP0089	15	6	_						MAP1819c	6	5
MAP2005	13	6	Rv2252	Rv2252	LM				MAP3072	5	4
MAP1613c	13	6	_						MAP0959	6	4
MAP2401	13	6	_						MAP1170	7	4
MAP2592c	12	6	Rv1188	Rv1188	IMaR				MAP2001c	15	4
MAP0685	11	6	_						MAP2790c	11	4
MAP4211	11	6	_						MAP1214	10	4
MAP1864c	11	6	_						MAP1371	20	4
MAP2002c	11	6	Rv2249c	glpD1	IMaR				MAP1517	8	4
MAP3994	10	6	Rv0502	Rv0502	CH				MAP2493c	15	4
MAP3603	10	6	Rv0168	yrbE1B	VDA				MAP2677c	5	4
MAP2657	10	6	_						MAP2657	10	4
MAP1563c	10	6	Rv1855c	Rv1855c	IMaR				MAP1909	4	4
MAP0003	10	6	Rv0003	recF	IP				MAP0864	10	4
MAP0963c	10	6	_						MAP1979	9	4
MAP2090	9	6	Rv2316	uspA	CWaCP				MAP0089	15	4
MAP3746	8	6	_						MAP3746	8	4
MAP2779	8	6	_						MAP2614	9	4
MAP0671	8	6	Rv0839	Rv0839	CH				MAP0702	6	4
MAP1517	8	6	_						MAP1714	15	4
MAP1908	8	6	Rv2170	Rv2170	IMaR				MAP1908	8	4
MAP3381	7	6	Rv3267	Rv3267	CH				MAP1715	19	4
MAP2949c	7	6	_						MAP4155	5	4
MAP2485c	7	6	Rv1285	cysD	IMaR				MAP3381	7	4
MAP1170	7	6	_						MAP2090	9	3
MAP2685	7	6	Rv1109c	Rv1109c	CH				MAP2395c	8	3
MAP3602	6	6	Rv0167	yrbE1A	VDA				MAP2074c	4	3
MAP1371	20	5	_						MAP1469c	11	3
MAP2405c	17	5	_						MAP1976	14	3
MAP2113c	15	5	Rv1969	mce3D	VDA				MAP2185c	18	3
MAP2346c	14	5	_						MAP2427c	5	3
MAP1976	14	5	Rv2227	Rv2227	CH				MAP2119	12	3
MAP2773c	13	5	_						MAP1792	11	3
MAP0704	13	5	_						MAP2405c	17	3
MAP1862c	12	5	_						MAP1515	8	3
MAP2119	12	5	_						MAP1710	14	3
MAP1469c	11	5	Rv3121	cyp141	IMaR				MAP2346c	14	3
MAP2688	11	5	Rv1106c	Rv1106c	IMaR				MAP1613c	13	3
MAP0864	10	5	_						MAP2341c	7	3
MAP1383c	9	5	_						MAP1185c	12	3
MAP3505c	9	5	_						MAP1382c	12	3
MAP2614	9	5	Rv1167c	Rv1167c	RP				MAP1176c	18	3
MAP2658	9	5	_						MAP0773	11	3
MAP2118	8	5	Rv0295c	Rv0295c	CH				MAP3184	16	3
MAP0499	7	5	Rv3568c	hsaC	IMaR				MAP0501	9	3
MAP4269c	7	5	Rv2022c	Rv2022c	CH				MAP3092	5	3
MAP1819c	6	5	Rv2073c	Rv2073c	IMaR				MAP3091c	21	3
MAP0959	6	5	_						MAP3848	7	3
MAP3092	5	5	Rv3044	fecB	CWaCP				MAP0699	10	3
MAP3504c	23	4	_						MAP2947	5	3
MAP0701c	21	4	Rv0846c	mmcO	IMaR				MAP1138c	4	3
MAP3091c	21	4	Rv3043c	ctaD	IMaR				MAP3994	10	3
MAP1384c	18	4	_						MAP2779	8	3
MAP0869c	15	4	Rv0924c	mntH	CWaCP				MAP2773c	13	3
MAP0289	15	4	_						MAP1212c	9	3
MAP0697	14	4	_						MAP0701c	21	3
MAP1710	14	4	_						MAP0290	7	3
MAP3301c	11	4	Rv3202c	Rv3202c	IP				MAP2715c	7	3
MAP0907	11	4	_						MAP1285	5	3
MAP4086	10	4	Rv0591	mce32C	VDA				MAP0194	5	3
MAP1721c	10	4	_						MAP4331c	4	3
MAP0379c	10	4	_						MAP1381	8	3
MAP0908c	10	4	Rv0966c	Rv0966c	CH				MAP3603	10	2
MAP1212c	9	4	Rv1486c	Rv1486c	CH				MAP3401	4	2
MAP0501	9	4	Rv3566c	nat	IMaR				MAP3504c	23	2
MAP0287	9	4	_						MAP3373	3	2
MAP0772	9	4	_						MAP3602	6	2
MAP0761	8	4	_						MAP3875c	6	2
MAP2395c	8	4	_						MAP3723c	5	2
MAP2072c	8	4	_						MAP2118	8	2
MAP1911	8	4	Rv2173	idsA2	LM				MAP2113c	15	2
MAP2073c	8	4	_						MAP4211	11	2
MAP3293	7	4	Rv3195	Rv3195	CH				MAP0004	2	2
MAP2398	7	4	_						MAP4269c	7	2
MAP2341c	7	4	_						MAP3371	4	2
MAP1372	6	4	Rv1665	pks11	LM				MAP2348	6	2
MAP0700	6	4	_						MAP2236	4	2
MAP0078	6	4	_						MAP2399	5	2
MAP0702	6	4	_						MAP2602	2	2
MAP2947	5	4	_						MAP2658	9	2
MAP3072	5	4	_						MAP2688	11	2
MAP0194	5	4	Rv3837c	Rv3837c	IMaR				MAP2426c	2	2
MAP4155	5	4	Rv0695	Rv0695	CH				MAP2410	4	2
MAP2677c	5	4	_						MAP2407c	7	2
MAP2427c	5	4	Rv1333	Rv1333	IMaR				MAP2780	5	2
MAP1138c	4	4	Rv1411c	lprG	CWaCP				MAP3083	8	2
MAP1909	4	4	Rv2171	lppM	CWaCP				MAP2396c	6	2
MAP2074c	4	4	_						MAP2340c	4	2
MAP2116c	12	3	Rv1966	mce3A	VDA				MAP2387c	10	2
MAP1185c	12	3	Rv1459c	Rc1459c	CWaCP				MAP2386c	10	2
MAP3401	4	3	Rv3282	Rv3282	CH				MAP3215c	8	2
MAP3723c	5	3	Rv0275c	Rv0275c	RP				MAP3216	7	2
MAP1381	8	3	-						MAP3292c	8	2
MAP4032	4	3	-						MAP3293	7	2
MAP3503c	5	3	-						MAP3301c	11	2
MAP0773	11	3	-						MAP3302	3	2
MAP1285	5	3	Rv1591	Rv1591	CWaCP				MAP0003	10	2
MAP1215	3	3	Rv1489	Rv1489	CH				MAP2072c	8	2
MAP2236	4	3	-						MAP0772	9	2
MAP3875c	6	3	Rv0398c	Rv0398c	CWaCP				MAP1862c	12	2
MAP0517	9	3	Rv3549c	Rcv3549c	IMaR				MAP1472c	5	2
MAP2387c	10	3	-						MAP0761	8	2
MAP2501	3	3	Rv1271c	Rv1271c	CWaCP				MAP0703	7	2
MAP1213	4	3	-						MAP0763	6	2
MAP3215c	8	3	-						MAP1721c	10	2
MAP2400	9	3	-						MAP1470c	4	2
MAP3632	3	3	Rv0190	Rv0190	CH				MAP0499	7	2
MAP3373	3	3	-						MAP0869c	15	2
MAP4331c	4	3	Rv3906c	Rv3906c	CH				MAP1820	5	2
MAP0527	13	3	Rv3540c	ltp2	LM				MAP0697	14	2
MAP1560	4	3	Rv1847	Rv1847	CH				MAP1564c	3	2
MAP0699	10	3	-						MAP1384c	18	2
MAP1516	10	3	-						MAP1383c	9	2
MAP2715c	7	3	Rv2613c	Rv2613c	CH				MAP1372	6	2
MAP3371	4	3	Rv3259	Rv3259	CH				MAP1891c	14	2
MAP2822	3	3	-						MAP0917	11	2
MAP4109	4	3	Rv0637	hadC	IMaR				MAP1966c	12	2
MAP1891c	14	3	Rv2147c	Rv2147c	CH				MAP0963c	10	2
MAP2000	10	3	Rv2247	accD6	LM				MAP1981c	4	2
MAP1979	9	3	-						MAP1215	3	2
MAP0703	7	3	-						MAP0456	8	2
MAP2780	5	3	-						MAP0751c	2	1
MAP1472c	5	3	-						MAP3380c	13	1
MAP1473c	5	3	-						MAP0700	6	1
MAP4088	9	3	Rv0593	lprL	CWaCP				MAP0670	11	1
MAP0480	8	2	-						MAP0669	3	1
MAP2407c	7	2	-						MAP2000	10	1
MAP0751c	2	2	Rv1363c	Rv1363c	CWaCP				MAP0762	8	1
MAP0669	3	2	-						MAP0771	7	1
MAP2426c	2	2	-						MAP3503c	5	1
MAP0458	4	2	Rv3600c	Rv3600c	CH				MAP0878c	5	1
MAP3380c	13	2	Rv3266c	rmlD	IMaR				MAP0907	11	1
MAP3302	3	2	-						MAP0908c	10	1
MAP0917	11	2	Rv0982	mprB	RP				MAP2948	4	1
MAP3025c	11	2	Rv2987c	leuD	IMaR				MAP2822	3	1
MAP1633c	8	2	-						MAP3405	1	1
MAP2948	4	2	Rv2884	Rv2884	RP				MAP0517	9	1
MAP2602	2	2	-						MAP0616c	1	1
MAP2932c	5	2	-						MAP0574	1	1
MAP0763	6	2	-						MAP4332c	9	1
MAP2686	5	2	Rv1108c	xseA	IP				MAP0078	6	1
MAP0004	2	2	Rv0004	Rv0004	CH				MAP0090c	3	1
MAP4006	2	2	Rv0513	Rv0513	CWaCP				MAP0287	9	1
MAP2117c	5	2	-						MAP4264	5	1
MAP0290	7	2	-						MAP4261	5	1
MAP1439c	7	2	-						MAP0288	5	1
MAP2399	5	2	-						MAP4213c	3	1
MAP1470c	4	2	-						MAP0449	6	1
MAP1981c	4	2	Rv2229c	Rv2229c	CWaCP				MAP4156	2	1
MAP1980c	12	2	Rv2228c	Rv2228c	IP				MAP4143	12	1
MAP1977c	4	2	-						MAP4113	5	1
MAP1966c	12	2	Rv2222c	glnA2	IMaR				MAP4109	4	1
MAP1515	8	2	-						MAP4107	13	1
MAP1820	5	2	Rv2074	Rv2074	IMaR				MAP4086	10	1
MAP4213c	3	2	Rv0751c	mmsB	IMaR				MAP4033c	14	1
MAP4261	5	2	Rv3421c	Rv3421c	CH				MAP4032	4	1
MAP1792	11	2	-						MAP4006	2	1
MAP1564c	3	2	Rv1856c	Rv1856c	IMaR				MAP0455	3	1
MAP4031	4	2	-						MAP3925	5	1
MAP2349c	4	2	-						MAP0458	4	1
MAP2347	4	2	-						MAP3830c	18	1
MAP2340c	4	2	-						MAP0480	8	1
MAP0456	8	2	Rv3602c	panC	IMaR				MAP0500	3	1
MAP1186	6	2	Rv1460	Rv1460	RP				MAP1186	6	1
MAP3216	7	2	Rv1153c	omt	LM				MAP3632	3	1
MAP2396c	6	2	-						MAP0526	5	1
MAP2348	6	2	-						MAP1139	3	1
MAP0455	3	2	Rv3603c	Rv3603c	CH				MAP2932c	5	1
MAP2374c	4	2	-						MAP1549c	18	1
MAP2333	9	2	-						MAP2592c	12	1
MAP3848	7	2	-						MAP2196	10	1
MAP3925	5	2	-						MAP1711c	6	1
MAP2196	10	2	-						MAP2447c	8	1
MAP0574	1	1	-						MAP1473c	5	1
MAP0616c	1	1	-						MAP1504	2	1
MAP0090c	3	1	Rv2390c	Rv2390c	CH				MAP1817c	6	1
MAP0526	5	1	Rv3541c	chsH1	IMaR				MAP2214c	2	1
MAP4264	5	1	Rv3418c	groES	VDA				MAP1514	2	1
MAP3405	1	1	-						MAP1516	10	1
MAP4143	12	1	Rv0685	tuf	IP				MAP2400	9	1
MAP3322c	1	1	Rv3221c	TB7.3	LM				MAP2398	7	1
MAP4156	2	1	-						MAP2397	4	1
MAP0288	5	1	-						MAP1560	4	1
MAP0500	3	1	Rv3567c	hsaB	IMaR				MAP2333	9	1
MAP0449	6	1	Rv3609c	folE	IMaR				MAP1562c	2	1
MAP3362c	16	1	Rv3248c	sahH	IMaR				MAP2374c	4	1
MAP4113	5	1	Rv0641	rplA	IP				MAP2349c	4	1
MAP4107	13	1	Rv0635	hadA	IMaR				MAP1633c	8	1
MAP3830c	18	1	Rv0337c	aspC	IMaR				MAP2347	4	1
MAP0525	8	1	Rv3542c	Rv3542c	CH				MAP2485c	7	1
MAP0457	7	1	Rv3601c	panD	IMaR				MAP1635c	16	1
MAP1635c	16	1	-						MAP1977c	4	1
MAP0617	3	1	-						MAP1213	4	1
MAP0762	8	1	-						MAP2116c	12	1
MAP1414	6	1	Rv1712	cmk	IMaR				MAP2117c	5	1
MAP1978	3	1	-						MAP2687	5	1
MAP1487c	5	1	-						MAP1975	5	1
MAP1203	14	1	Rv1477	ripA	VDA				MAP2073c	8	1
MAP2386c	10	1	-						MAP1978	3	1
MAP1975	5	1	-						MAP1980c	12	1
MAP1504	2	1	Rv1786	Rv1786	IMaR				MAP1414	6	1
MAP1514	2	1	-						MAP1439c	7	1
MAP2447c	8	1	Rv1315	murA	CWaCP				MAP0457	7	0
MAP2687	5	1	Rv1107c	xseB	IP				MAP1716	5	0
MAP0878c	5	1	-						MAP4291c	5	0
MAP1549c	18	1	Rv1837c	glcB	IMaR				MAP4341	16	0
MAP1818c	1	1	-						MAP_t30	2	0
MAP0670	11	1	Rv0838	lpqR	CWaCP				MAP0452	3	0
MAP1711c	6	1	-						MAP2152c	9	0
MAP1562c	2	1	-						MAP1911	8	0
MAP1716	5	1	-						MAP2316	8	0
									MAP1818c	1	0
									MAP4031	4	0
									MAP2267c	12	0
									MAP4212	2	0
									MAP1889c	6	0
									MAP4158	7	0
									MAP0451	3	0
									MAP1821c	19	0
									MAP0450	4	0
									MAP2145c	8	0
									MAP4088	9	0
									MAP1149	7	0
									MAP0525	8	0
									MAP1561c	10	0
									MAP1203	14	0
									MAP2808	8	0
									MAP2809	2	0
									MAP2868c	3	0
									MAP2869c	14	0
									MAP1126	10	0
									MAP2686	5	0
									MAP1313c	6	0
									MAP3005c	7	0
									MAP3025c	11	0
									MAP2684c	5	0
									MAP1314c	6	0
									MAP1413	4	0
									MAP0902	7	0
									MAP3097	1	0
									MAP3195	7	0
									MAP2501	3	0
									MAP1471	2	0
									MAP3250	5	0
									MAP3251	1	0
									MAP1487c	5	0
									MAP3322c	1	0
									MAP3362c	16	0
									MAP0698	12	0
									MAP3372c	2	0
									MAP1535	6	0
									MAP0617	3	0
									MAP1140	12	0
									MAP0527	13	0
									MAP4347c	12	0

## Sheet: Table 3
Table 3: Genes with non-essential state, disrupted in the output pool
MAP0007
MAP0008c
MAP0009
MAP0010c
MAP0011
MAP0012c
MAP0014
MAP0015
MAP0019c
MAP0020c
MAP0022c
MAP0024c
MAP0025
MAP0026
MAP0027
MAP0028c
MAP0029c
MAP0030c
MAP0031c
MAP0032c
MAP0033c
MAP0034
MAP0035
MAP0036
MAP0037
MAP0038
MAP0039
MAP0040
MAP0041
MAP0042
MAP0043c
MAP0044c
MAP0045
MAP0046c
MAP0047c
MAP0049c
MAP0050c
MAP0053c
MAP0054c
MAP0055c
MAP0056c
MAP0057c
MAP0058c
MAP0059c
MAP0061c
MAP0062c
MAP0063
MAP0064
MAP0065
MAP0066
MAP0067
MAP0068
MAP0069
MAP0070
MAP0072c
MAP0073c
MAP0074
MAP0075
MAP0076
MAP0079
MAP0080c
MAP0081
MAP0082
MAP0083c
MAP0084c
MAP0086
MAP0087
MAP0088
MAP0091c
MAP0093
MAP0095c
MAP0096c
MAP0097c
MAP0098c
MAP0100
MAP0101
MAP0102
MAP0103c
MAP0104
MAP0105c
MAP0106c
MAP0107
MAP0108
MAP0109
MAP0110
MAP0111
MAP0112
MAP0113
MAP0114
MAP0115
MAP0116
MAP0117
MAP0118
MAP0119c
MAP0120c
MAP0121
MAP0122
MAP0123
MAP0124
MAP0125c
MAP0126
MAP0128c
MAP0129
MAP0130
MAP0131c
MAP0132c
MAP0133c
MAP0134c
MAP0135
MAP0136
MAP0138c
MAP0139c
MAP0140
MAP0141
MAP0142c
MAP0143
MAP0145
MAP0146
MAP0150c
MAP0151c
MAP0152c
MAP0153
MAP0154
MAP0155
MAP0156
MAP0157
MAP0158
MAP0159c
MAP0160
MAP0161
MAP0162
MAP0163
MAP0164
MAP0165
MAP0166
MAP0167
MAP0168c
MAP0169c
MAP0170
MAP0171c
MAP0174
MAP0175c
MAP0176
MAP0177
MAP0178c
MAP0179c
MAP0180
MAP0181c
MAP0183c
MAP0184c
MAP0185c
MAP0186c
MAP0188c
MAP0195c
MAP0196c
MAP0198c
MAP0199
MAP0200c
MAP0201
MAP0202
MAP0203c
MAP0205
MAP0206
MAP0207
MAP0208
MAP0209c
MAP0210c
MAP0217
MAP0218
MAP0222c
MAP0223c
MAP0224c
MAP0225c
MAP0226
MAP0227c
MAP0230
MAP0231c
MAP0236c
MAP0237c
MAP0238c
MAP0246c
MAP0247c
MAP0248c
MAP0249c
MAP0250
MAP0251c
MAP0252c
MAP0253
MAP0254c
MAP0255c
MAP0256
MAP0257
MAP0258
MAP0259
MAP0260
MAP0261c
MAP0262
MAP0263c
MAP0264c
MAP0265c
MAP0266c
MAP0267c
MAP0268c
MAP0269
MAP0270
MAP0271
MAP0272
MAP0275
MAP0276
MAP0278
MAP0280
MAP0281
MAP0282c
MAP0283c
MAP0285c
MAP0292
MAP0293
MAP0296c
MAP0297c
MAP0298
MAP0300
MAP0301
MAP0302c
MAP0303c
MAP0306c
MAP0307c
MAP0308c
MAP0309c
MAP0310c
MAP0311c
MAP0313c
MAP0314
MAP0317c
MAP0318
MAP0319c
MAP0320
MAP0324
MAP0325c
MAP0326
MAP0329c
MAP0330
MAP0331
MAP0332
MAP0333
MAP0334
MAP0335
MAP0336c
MAP0337
MAP0338c
MAP0339c
MAP0340c
MAP0341
MAP0343
MAP0344c
MAP0345c
MAP0346c
MAP0347c
MAP0348c
MAP0349
MAP0350
MAP0351
MAP0352c
MAP0355
MAP0357
MAP0358c
MAP0359c
MAP0360c
MAP0361c
MAP0362c
MAP0363
MAP0364c
MAP0365c
MAP0366
MAP0367
MAP0368
MAP0369
MAP0370
MAP0371
MAP0372
MAP0373
MAP0374c
MAP0380
MAP0381
MAP0382c
MAP0383
MAP0384
MAP0385
MAP0386c
MAP0387
MAP0388
MAP0389
MAP0390c
MAP0391c
MAP0393
MAP0394c
MAP0396
MAP0397
MAP0398c
MAP0399c
MAP0400
MAP0401
MAP0402
MAP0403
MAP0406
MAP0407c
MAP0408
MAP0409
MAP0413
MAP0414c
MAP0415
MAP0416
MAP0417
MAP0418
MAP0419
MAP0421c
MAP0422c
MAP0423
MAP0424
MAP0427
MAP0428
MAP0440c
MAP0444c
MAP0445c
MAP0446c
MAP0447
MAP0453
MAP0454
MAP0462
MAP0463
MAP0464
MAP0465
MAP0468
MAP0469c
MAP0470
MAP0471
MAP0472c
MAP0473c
MAP0474c
MAP0481c
MAP0482
MAP0483
MAP0484c
MAP0485c
MAP0486c
MAP0487c
MAP0488c
MAP0489c
MAP0490
MAP0491c
MAP0492
MAP0493c
MAP0494
MAP0495c
MAP0496c
MAP0497
MAP0502c
MAP0503c
MAP0504c
MAP0505c
MAP0506c
MAP0507
MAP0508
MAP0509
MAP0510
MAP0511c
MAP0512c
MAP0518
MAP0519c
MAP0521c
MAP0522
MAP0530c
MAP0531
MAP0532
MAP0533
MAP0534
MAP0535
MAP0537
MAP0538c
MAP0539
MAP0540
MAP0541c
MAP0542c
MAP0543c
MAP0544c
MAP0545
MAP0546c
MAP0547
MAP0548c
MAP0549c
MAP0550
MAP0551
MAP0552
MAP0553
MAP0554c
MAP0555c
MAP0556c
MAP0557c
MAP0558c
MAP0559c
MAP0560
MAP0561
MAP0562
MAP0563
MAP0564
MAP0566
MAP0567
MAP0569
MAP0570
MAP0571
MAP0572c
MAP0573c
MAP0575
MAP0576
MAP0577
MAP0578
MAP0579c
MAP0580c
MAP0581c
MAP0582
MAP0583
MAP0584
MAP0585
MAP0586c
MAP0587
MAP0588
MAP0589c
MAP0590
MAP0591
MAP0592
MAP0593c
MAP0594c
MAP0595c
MAP0596c
MAP0598c
MAP0599c
MAP0600c
MAP0601c
MAP0602
MAP0603
MAP0604
MAP0605
MAP0609
MAP0610c
MAP0613c
MAP0618c
MAP0619c
MAP0620
MAP0621
MAP0622c
MAP0623
MAP0624
MAP0627c
MAP0628c
MAP0629c
MAP0630c
MAP0631c
MAP0632
MAP0633
MAP0634c
MAP0637
MAP0640c
MAP0641c
MAP0642
MAP0643c
MAP0645c
MAP0646c
MAP0647c
MAP0648c
MAP0649
MAP0650
MAP0651
MAP0652
MAP0653
MAP0654
MAP0655c
MAP0656c
MAP0657c
MAP0658c
MAP0659c
MAP0660
MAP0661c
MAP0662c
MAP0663
MAP0664c
MAP0665c
MAP0666c
MAP0668
MAP0672c
MAP0673
MAP0674
MAP0675
MAP0676
MAP0677c
MAP0678c
MAP0679c
MAP0680
MAP0681
MAP0683
MAP0686
MAP0687
MAP0692c
MAP0693
MAP0694
MAP0695
MAP0705
MAP0709
MAP0710c
MAP0711c
MAP0712c
MAP0713
MAP0714c
MAP0716c
MAP0717c
MAP0718c
MAP0719c
MAP0720c
MAP0721c
MAP0722
MAP0723
MAP0724
MAP0725
MAP0726
MAP0727
MAP0728
MAP0730c
MAP0731c
MAP0732c
MAP0733c
MAP0734
MAP0735
MAP0736
MAP0737
MAP0738c
MAP0739
MAP0740c
MAP0741c
MAP0742c
MAP0743c
MAP0745c
MAP0746
MAP0747
MAP0748
MAP0750c
MAP0752c
MAP0754c
MAP0755
MAP0756
MAP0757
MAP0758
MAP0759
MAP0760
MAP0767c
MAP0768c
MAP0769
MAP0770c
MAP0774c
MAP0775
MAP0776c
MAP0777c
MAP0778
MAP0784
MAP0786
MAP0787
MAP0788c
MAP0789
MAP0790
MAP0791c
MAP0792c
MAP0793c
MAP0794
MAP0796c
MAP0797
MAP0798
MAP0799c
MAP0800c
MAP0801
MAP0802
MAP0803
MAP0804
MAP0805c
MAP0806c
MAP0807c
MAP0808
MAP0809c
MAP0810
MAP0811
MAP0812
MAP0813c
MAP0814c
MAP0816
MAP0817c
MAP0818c
MAP0820
MAP0824
MAP0825
MAP0827c
MAP0830c
MAP0831c
MAP0832c
MAP0833c
MAP0834c
MAP0835c
MAP0836
MAP0837
MAP0838c
MAP0839c
MAP0840
MAP0841
MAP0842
MAP0843
MAP0844
MAP0845
MAP0846
MAP0847
MAP0848
MAP0849c
MAP0850c
MAP0851
MAP0852
MAP0853
MAP0854
MAP0855
MAP0856c
MAP0857c
MAP0858
MAP0859c
MAP0860c
MAP0861
MAP0862
MAP0865
MAP0866
MAP0867c
MAP0868c
MAP0870c
MAP0871c
MAP0872
MAP0873
MAP0874
MAP0875c
MAP0876c
MAP0879c
MAP0880
MAP0882c
MAP0883
MAP0884c
MAP0885c
MAP0886c
MAP0887c
MAP0888
MAP0889
MAP0890
MAP0894c
MAP0895c
MAP0896
MAP0897
MAP0898
MAP0899c
MAP0900
MAP0901
MAP0904
MAP0905
MAP0906
MAP0909c
MAP0911c
MAP0913c
MAP0914c
MAP0915
MAP0916
MAP0918
MAP0919
MAP0920c
MAP0921c
MAP0922c
MAP0923c
MAP0924
MAP0926
MAP0927
MAP0929
MAP0930
MAP0931
MAP0932c
MAP0933
MAP0934
MAP0935
MAP0936
MAP0937
MAP0938
MAP0939
MAP0940
MAP0941
MAP0942
MAP0943c
MAP0944
MAP0946c
MAP0947c
MAP0948
MAP0949
MAP0950c
MAP0952
MAP0953
MAP0954
MAP0955
MAP0956
MAP0961c
MAP0962c
MAP0965c
MAP0966c
MAP0967
MAP0968
MAP0969
MAP0970
MAP0973
MAP0974
MAP0975
MAP0977
MAP0980c
MAP0981c
MAP0982c
MAP0984c
MAP0985
MAP0986c
MAP0987
MAP0988
MAP0989
MAP0994
MAP0995c
MAP0996c
MAP0997c
MAP0998c
MAP0999c
MAP1000c
MAP1001c
MAP1004
MAP1005
MAP1007
MAP1008
MAP1009
MAP1010
MAP1011
MAP1012c
MAP1013c
MAP1014
MAP1015
MAP1016c
MAP1018c
MAP1019
MAP1021c
MAP1022c
MAP1023
MAP1024
MAP1025
MAP1026
MAP1027c
MAP1028c
MAP1029
MAP1030
MAP1031c
MAP1032c
MAP1033
MAP1034c
MAP1035c
MAP1036
MAP1039
MAP1040c
MAP1041c
MAP1042
MAP1045
MAP1046
MAP1048c
MAP1049c
MAP1053
MAP1054
MAP1057c
MAP1058
MAP1059
MAP1060c
MAP1061c
MAP1062c
MAP1064
MAP1065
MAP1066
MAP1067c
MAP1068
MAP1069
MAP1070c
MAP1071c
MAP1072
MAP1073
MAP1074c
MAP1075c
MAP1076
MAP1082c
MAP1083c
MAP1084c
MAP1085
MAP1086
MAP1087
MAP1088
MAP1089
MAP1090
MAP1099
MAP1100
MAP1101
MAP1102c
MAP1106
MAP1107
MAP1108
MAP1109
MAP1110
MAP1111
MAP1113c
MAP1114
MAP1121c
MAP1122
MAP1127c
MAP1128c
MAP1129
MAP1132c
MAP1134
MAP1144c
MAP1145c
MAP1147
MAP1148
MAP1150c
MAP1151c
MAP1152
MAP1153
MAP1154
MAP1155
MAP1156
MAP1157c
MAP1158c
MAP1159c
MAP1160c
MAP1161
MAP1162
MAP1163
MAP1168c
MAP1169
MAP1171
MAP1172c
MAP1173c
MAP1175c
MAP1179
MAP1180c
MAP1181
MAP1182c
MAP1184c
MAP1194c
MAP1195c
MAP1196
MAP1197
MAP1198
MAP1199
MAP1200c
MAP1202
MAP1204
MAP1207
MAP1208
MAP1210
MAP1216c
MAP1217c
MAP1218c
MAP1219c
MAP1221
MAP1222
MAP1223c
MAP1224c
MAP1225
MAP1226
MAP1228
MAP1229
MAP1230
MAP1231
MAP1234
MAP1235
MAP1236c
MAP1238c
MAP1243
MAP1244
MAP1245
MAP1247
MAP1248
MAP1249c
MAP1250
MAP1252c
MAP1253c
MAP1254
MAP1255
MAP1256
MAP1258c
MAP1259
MAP1260
MAP1261
MAP1262
MAP1263
MAP1265
MAP1266c
MAP1267
MAP1268c
MAP1269c
MAP1270c
MAP1272c
MAP1273c
MAP1274
MAP1275
MAP1278c
MAP1279c
MAP1280c
MAP1281c
MAP1282c
MAP1283
MAP1284
MAP1286c
MAP1287
MAP1288c
MAP1292c
MAP1293
MAP1301
MAP1302c
MAP1309
MAP1310
MAP1311
MAP1312
MAP1318c
MAP1319
MAP1320c
MAP1323
MAP1324
MAP1329c
MAP1330c
MAP1331c
MAP1332
MAP1333
MAP1334
MAP1343
MAP1344
MAP1345
MAP1346c
MAP1347c
MAP1348c
MAP1349c
MAP1350c
MAP1356c
MAP1357
MAP1369
MAP1373c
MAP1374c
MAP1375c
MAP1376c
MAP1377
MAP1378
MAP1379
MAP1386c
MAP1387c
MAP1388
MAP1389
MAP1393c
MAP1394c
MAP1395
MAP1396
MAP1397
MAP1398
MAP1399
MAP1400
MAP1401
MAP1403
MAP1405
MAP1407
MAP1408
MAP1409c
MAP1410
MAP1416c
MAP1417c
MAP1418c
MAP1420
MAP1428c
MAP1429
MAP1430c
MAP1432
MAP1433c
MAP1434
MAP1436c
MAP1437c
MAP1438c
MAP1440c
MAP1443c
MAP1444c
MAP1445c
MAP1446c
MAP1447c
MAP1448c
MAP1449c
MAP1450c
MAP1451
MAP1452c
MAP1453c
MAP1454
MAP1455c
MAP1456
MAP1457
MAP1458
MAP1459
MAP1461
MAP1462
MAP1464
MAP1465c
MAP1466c
MAP1467c
MAP1474c
MAP1475
MAP1476c
MAP1477c
MAP1478
MAP1479c
MAP1480
MAP1482
MAP1483c
MAP1484c
MAP1485c
MAP1488c
MAP1489c
MAP1490
MAP1493c
MAP1494
MAP1495
MAP1497c
MAP1498c
MAP1499c
MAP1500c
MAP1501
MAP1507
MAP1508
MAP1509
MAP1513
MAP1518
MAP1519
MAP1520
MAP1521
MAP1522
MAP1523
MAP1524
MAP1525
MAP1526
MAP1527c
MAP1528
MAP1529
MAP1530
MAP1532
MAP1533
MAP1534
MAP1536
MAP1537
MAP1538
MAP1539
MAP1541
MAP1542
MAP1544
MAP1550c
MAP1551c
MAP1552
MAP1553c
MAP1554c
MAP1556c
MAP1557c
MAP1559c
MAP1565
MAP1566
MAP1567
MAP1568
MAP1569
MAP1570
MAP1571
MAP1572c
MAP1573c
MAP1574c
MAP1575c
MAP1576
MAP1577
MAP1578
MAP1579c
MAP1580c
MAP1581c
MAP1582c
MAP1583c
MAP1584c
MAP1585c
MAP1586
MAP1587c
MAP1588c
MAP1589c
MAP1590
MAP1591
MAP1592
MAP1593
MAP1594c
MAP1595
MAP1596
MAP1597
MAP1598
MAP1599
MAP1600
MAP1601
MAP1602c
MAP1603c
MAP1604c
MAP1605c
MAP1606c
MAP1607c
MAP1608c
MAP1609c
MAP1610
MAP1611
MAP1612c
MAP1615
MAP1616
MAP1617
MAP1618c
MAP1619
MAP1620
MAP1621
MAP1622c
MAP1624
MAP1625
MAP1626c
MAP1627
MAP1628
MAP1629c
MAP1630c
MAP1632c
MAP1634
MAP1638c
MAP1639c
MAP1640c
MAP1641c
MAP1642
MAP1645
MAP1646c
MAP1647
MAP1648
MAP1649c
MAP1650
MAP1651c
MAP1652c
MAP1653
MAP1654c
MAP1655c
MAP1656
MAP1657
MAP1658
MAP1659
MAP1660
MAP1661c
MAP1662c
MAP1663
MAP1664c
MAP1666c
MAP1667
MAP1668c
MAP1670c
MAP1671
MAP1672
MAP1673c
MAP1674c
MAP1675
MAP1676
MAP1677
MAP1678
MAP1679c
MAP1680c
MAP1681c
MAP1682c
MAP1683c
MAP1684
MAP1685
MAP1686
MAP1687
MAP1688
MAP1689
MAP1690c
MAP1691c
MAP1692
MAP1693c
MAP1694
MAP1695c
MAP1696c
MAP1697
MAP1698c
MAP1699
MAP1700c
MAP1701c
MAP1702c
MAP1703c
MAP1704c
MAP1705c
MAP1706
MAP1707
MAP1708
MAP1712
MAP1717
MAP1718c
MAP1719c
MAP1720
MAP1722
MAP1723
MAP1724c
MAP1725c
MAP1726c
MAP1727
MAP1728c
MAP1729c
MAP1730c
MAP1731c
MAP1732c
MAP1733
MAP1734
MAP1735
MAP1736
MAP1737
MAP1739c
MAP1741c
MAP1742c
MAP1744
MAP1745c
MAP1747c
MAP1749
MAP1750
MAP1751
MAP1752c
MAP1753
MAP1755c
MAP1760c
MAP1761c
MAP1762c
MAP1763c
MAP1765c
MAP1766c
MAP1767c
MAP1768c
MAP1769c
MAP1770c
MAP1771c
MAP1772
MAP1773c
MAP1774c
MAP1775
MAP1776c
MAP1779c
MAP1781
MAP1782c
MAP1783
MAP1784c
MAP1785
MAP1787c
MAP1789
MAP1790
MAP1791
MAP1793c
MAP1794
MAP1797c
MAP1800c
MAP1801c
MAP1802c
MAP1803
MAP1804c
MAP1805c
MAP1806c
MAP1807c
MAP1809c
MAP1810
MAP1811
MAP1812
MAP1813c
MAP1814
MAP1822c
MAP1823c
MAP1824c
MAP1825
MAP1826c
MAP1827c
MAP1828c
MAP1829c
MAP1831c
MAP1832c
MAP1834c
MAP1838
MAP1840
MAP1841
MAP1842c
MAP1843
MAP1844c
MAP1845c
MAP1848c
MAP1849
MAP1850
MAP1851
MAP1852
MAP1854
MAP1855
MAP1857
MAP1858
MAP1859c
MAP1860
MAP1861c
MAP1865c
MAP1866c
MAP1869c
MAP1871c
MAP1872c
MAP1873c
MAP1875c
MAP1880c
MAP1881
MAP1882
MAP1884c
MAP1885c
MAP1886c
MAP1887
MAP1888c
MAP1893c
MAP1895c
MAP1910c
MAP1914
MAP1915
MAP1918c
MAP1919
MAP1922c
MAP1923c
MAP1924c
MAP1925
MAP1927c
MAP1930
MAP1932
MAP1933
MAP1936c
MAP1937c
MAP1938c
MAP1939c
MAP1940c
MAP1942c
MAP1943
MAP1944c
MAP1945c
MAP1946
MAP1948
MAP1949
MAP1951c
MAP1952c
MAP1953
MAP1954c
MAP1955c
MAP1958
MAP1960
MAP1961c
MAP1963c
MAP1964c
MAP1967c
MAP1969c
MAP1971
MAP1972c
MAP1973
MAP1974
MAP1982c
MAP1983c
MAP1984
MAP1985
MAP1986
MAP1987c
MAP1988
MAP1990
MAP1991c
MAP1992c
MAP1993c
MAP1995
MAP2003c
MAP2004
MAP2006c
MAP2007c
MAP2008
MAP2009
MAP2010
MAP2011
MAP2012c
MAP2013c
MAP2014
MAP2015
MAP2016
MAP2017
MAP2018c
MAP2019c
MAP2020
MAP2021c
MAP2022
MAP2023c
MAP2025c
MAP2026
MAP2027c
MAP2029c
MAP2030
MAP2032c
MAP2033
MAP2034c
MAP2035
MAP2036
MAP2037
MAP2039
MAP2040c
MAP2041
MAP2042c
MAP2043
MAP2044
MAP2045
MAP2046
MAP2047
MAP2048
MAP2049
MAP2050
MAP2051c
MAP2052c
MAP2053
MAP2055
MAP2056c
MAP2057
MAP2058c
MAP2059
MAP2060c
MAP2061
MAP2062
MAP2063c
MAP2064
MAP2065
MAP2066
MAP2067c
MAP2069c
MAP2070
MAP2071c
MAP2075c
MAP2076c
MAP2077c
MAP2080
MAP2081
MAP2082
MAP2083c
MAP2084
MAP2085
MAP_t25
MAP2086c
MAP2087c
MAP2088c
MAP2091
MAP2094c
MAP2095c
MAP2096
MAP2097c
MAP2098c
MAP2100
MAP2101
MAP2102c
MAP2103c
MAP2104
MAP2105
MAP2106c
MAP2108
MAP2109c
MAP2111c
MAP2122
MAP2123
MAP2126
MAP2127
MAP2128c
MAP2129
MAP2131c
MAP2132c
MAP2133
MAP2134
MAP2135c
MAP2136c
MAP2138
MAP2139
MAP2140c
MAP2141c
MAP2142c
MAP2147c
MAP2148
MAP2149c
MAP2150
MAP2151
MAP2153
MAP2154c
MAP2155
MAP2156
MAP2157
MAP2158
MAP2159c
MAP2160c
MAP2161c
MAP2162c
MAP2168c
MAP2169c
MAP2170c
MAP2171c
MAP2172c
MAP2178
MAP2182c
MAP2186c
MAP2187c
MAP2188c
MAP2189
MAP2190
MAP2197
MAP2198
MAP2199
MAP2201
MAP2202c
MAP2203c
MAP2204c
MAP2205c
MAP2208
MAP2209
MAP2210c
MAP2215
MAP2216c
MAP2217c
MAP2218
MAP2219c
MAP2220
MAP2221c
MAP2222c
MAP2223c
MAP2227
MAP2228
MAP2229
MAP2230c
MAP2231
MAP2232
MAP2234
MAP2237
MAP2238
MAP2239
MAP2240c
MAP2241c
MAP2243c
MAP2245c
MAP2246c
MAP2247c
MAP2248c
MAP2249c
MAP2250c
MAP2251
MAP2252c
MAP2254
MAP2255
MAP2256
MAP2257
MAP2259
MAP2260
MAP2261c
MAP2262
MAP2268c
MAP2269c
MAP2272c
MAP2273c
MAP2274
MAP2275c
MAP2276c
MAP2277c
MAP2279
MAP2280c
MAP2282c
MAP_t28
MAP2283
MAP2284c
MAP2286c
MAP2287
MAP2288c
MAP2289c
MAP2290c
MAP2291
MAP2292
MAP2293c
MAP2294c
MAP2296c
MAP2297c
MAP2298c
MAP2300c
MAP2301c
MAP2302
MAP2303c
MAP2304
MAP2305
MAP2306
MAP2308c
MAP2310c
MAP2311c
MAP2312c
MAP2314c
MAP2317c
MAP2319c
MAP2320
MAP2321
MAP2322c
MAP2323c
MAP2324c
MAP2325
MAP2326
MAP2327
MAP2329
MAP2330c
MAP2334c
MAP2335c
MAP2336
MAP2337c
MAP2338
MAP2339c
MAP2342c
MAP2343c
MAP2351
MAP2352
MAP2355
MAP2356
MAP2357
MAP2358c
MAP2359c
MAP2360c
MAP2361
MAP2362c
MAP2363c
MAP2364c
MAP2365
MAP2366
MAP2368c
MAP2369c
MAP2370c
MAP2371c
MAP2372
MAP2376c
MAP2379
MAP2380
MAP2382
MAP2383
MAP2384
MAP2385c
MAP2388c
MAP2389c
MAP2390c
MAP2391
MAP2392c
MAP2393c
MAP2402
MAP2406c
MAP2408c
MAP2409
MAP2411
MAP2412c
MAP2415c
MAP2416c
MAP2417c
MAP_t32
MAP2418
MAP2419
MAP2421c
MAP2422c
MAP2428c
MAP2429c
MAP2430
MAP2431
MAP2432c
MAP2435c
MAP2436c
MAP2437
MAP2438c
MAP2439c
MAP2440
MAP2441c
MAP2442
MAP2443
MAP2444c
MAP2445
MAP2446c
MAP2448
MAP2449c
MAP2459c
MAP2460c
MAP2461c
MAP2463c
MAP2465c
MAP2471
MAP2472
MAP2473
MAP2474c
MAP2475
MAP2476
MAP2477c
MAP2478
MAP2479
MAP2481c
MAP2482
MAP2483c
MAP2484c
MAP2486
MAP2487c
MAP2488
MAP2492c
MAP2494c
MAP2495
MAP2496
MAP2497c
MAP2498c
MAP2499
MAP2502
MAP2503
MAP2504
MAP2505
MAP2507c
MAP2508
MAP2509c
MAP2510
MAP2511
MAP2512
MAP2513c
MAP2514c
MAP2515c
MAP2516
MAP2517
MAP2519
MAP2522
MAP2523c
MAP2524c
MAP2526c
MAP2530
MAP2531
MAP2532
MAP2533
MAP2534c
MAP2535
MAP2537
MAP2538
MAP2539c
MAP2540c
MAP2541c
MAP2542
MAP2543
MAP2545c
MAP2546c
MAP2547c
MAP2548c
MAP2549c
MAP2550
MAP2551
MAP2552
MAP2557c
MAP2558
MAP2559
MAP2560
MAP2562
MAP2563
MAP2564c
MAP2565
MAP2566
MAP2567c
MAP2568c
MAP2569c
MAP2570c
MAP2571c
MAP2572c
MAP2573
MAP2575c
MAP2576c
MAP2577
MAP2579c
MAP2580c
MAP2581c
MAP2582c
MAP2583c
MAP2584
MAP2588
MAP2589
MAP2590
MAP2591
MAP2593c
MAP2594
MAP2595
MAP2596
MAP2598c
MAP2599c
MAP2600
MAP2601
MAP2605c
MAP2606c
MAP2607c
MAP2608
MAP2609
MAP2610c
MAP2612c
MAP2615c
MAP2616c
MAP2617c
MAP2618c
MAP2619c
MAP2621c
MAP2622
MAP2623
MAP2625
MAP2626
MAP2627c
MAP2628c
MAP2630c
MAP2631
MAP2632c
MAP2633
MAP2634c
MAP2635c
MAP2636
MAP2637c
MAP2638c
MAP2639
MAP2640c
MAP2641c
MAP2643
MAP2644
MAP2645c
MAP2646c
MAP2647c
MAP2648c
MAP2649c
MAP2650c
MAP2651c
MAP2652c
MAP2653c
MAP2654c
MAP2655
MAP2656
MAP2659
MAP2660
MAP2661
MAP2662c
MAP2663c
MAP2664
MAP2667c
MAP2668c
MAP2669
MAP2670c
MAP2671c
MAP2672
MAP2673
MAP2674c
MAP2675c
MAP2678c
MAP2679c
MAP2680c
MAP2681c
MAP2682c
MAP2690c
MAP2691c
MAP2692
MAP2696c
MAP2697c
MAP2701c
MAP2702c
MAP2703c
MAP2704
MAP2705c
MAP2706c
MAP2708c
MAP2709c
MAP2710c
MAP2711c
MAP2718c
MAP2719c
MAP2720c
MAP2721
MAP2722c
MAP2723c
MAP2724c
MAP2726c
MAP2727
MAP2728
MAP2729c
MAP2731c
MAP2732c
MAP2733c
MAP2734
MAP2735
MAP2736
MAP2737
MAP2738c
MAP2739
MAP2740
MAP2741c
MAP2742
MAP2743c
MAP2744c
MAP2745c
MAP2746
MAP2747
MAP2748c
MAP2749c
MAP2750c
MAP2751
MAP2752
MAP2753
MAP2754
MAP2755
MAP2756c
MAP2757
MAP2758
MAP2759
MAP2760c
MAP2763c
MAP2764c
MAP2765c
MAP2766c
MAP2767c
MAP2768c
MAP2769c
MAP2770
MAP2771c
MAP2772c
MAP2774c
MAP2775
MAP2776c
MAP2777c
MAP2778c
MAP2781
MAP2782
MAP2783
MAP2784
MAP2785c
MAP2786c
MAP2788
MAP2789
MAP2791
MAP2792
MAP2795
MAP2796c
MAP2798c
MAP2800
MAP2801
MAP2802
MAP2803c
MAP2804
MAP2805
MAP2806c
MAP2810c
MAP2811c
MAP2812
MAP2813c
MAP2815
MAP2818c
MAP2819
MAP2823
MAP2824c
MAP2825
MAP2826
MAP2828c
MAP2829
MAP2830c
MAP2831
MAP2832
MAP2833c
MAP2834c
MAP2835c
MAP2837c
MAP2838c
MAP2839c
MAP2840c
MAP2843c
MAP2844
MAP2845c
MAP2846c
MAP2847c
MAP2848c
MAP2849
MAP2850c
MAP2851c
MAP2852
MAP2853c
MAP2854c
MAP2855c
MAP2856c
MAP2858
MAP2861
MAP2862
MAP2865c
MAP2866c
MAP2867c
MAP2870
MAP2871c
MAP2872c
MAP2873c
MAP2874c
MAP2875
MAP2876c
MAP2877c
MAP2878c
MAP2879c
MAP2880
MAP2881c
MAP2882c
[truncated: 1,071 more rows]

## Sheet: Table 4
Table 4: Genes with growth-advantage state
MAP0002
MAP0051c
MAP0052c
MAP0189
MAP0190
MAP0191c
MAP0192c
MAP0243c
MAP0244
MAP0291
MAP0295c
MAP0305c
MAP0431c
MAP0432c
MAP0433c
MAP0434
MAP0435c
MAP0436
MAP0437
MAP0636
MAP0691c
MAP0779
MAP0780
MAP0781
MAP0785
MAP1002c
MAP1003c
MAP_t20
MAP1097
MAP1237c
MAP1321c
MAP1337c
MAP1338c
MAP1339
MAP1340c
MAP1358
MAP1359
MAP1421
MAP1422
MAP1423
MAP1424c
MAP1425c
MAP1426c
MAP1427
MAP1877c
MAP1878c
MAP1879c
MAP2164
MAP2165
MAP2166
MAP2167c
MAP2180c
MAP2181c
MAP2375c
MAP2717
MAP2860
MAP2959c
MAP2960c
MAP2961c
MAP2962c
MAP2963c
MAP2978c
MAP3024c
MAP3094c
MAP3197
MAP3355c
MAP3356c
MAP3357c
MAP3406c
MAP3407c
MAP3408c
MAP3409c
MAP3410c
MAP3411c
MAP3412
MAP3413
MAP3647c
MAP3648c
MAP3916c
MAP3935
MAP3957
MAP3958c
MAP3959c
MAP4057c
MAP4144
MAP4145
MAP4148c
MAP4216
MAP4217
MAP4218
MAP4219
MAP4220

## Sheet: Table 5
Table 5: In vitro essential genes
In vitro Essential genes	H37Rv Orthologous	Product	Functional Category
MAP0001	Rv0001	dnaA	IP	Functional categories: LM: Lipid Methabolism, IMaR: Intermediary methabolism and respiration, IP: Information Pathway, CWaCP: Cell Wall and Cell Processing, CH: Conserved Hypothetical, VDA: Virulence, Detixification and Adaptation, RP: Regulatory Protein, PE/PPE
MAP0006	Rv0006	gyrA	IP
MAP0016c	Rv0014c	pknB	RP
MAP0017c	_
MAP0071	_
MAP0172	Rv3859c	gltB	IMaR
MAP0173	Rv3858c	gltD	IMaR
MAP0187c	Rv3846	sodA	VDA
MAP0193	Rv3838c	pheA	IMaR
MAP0211	Rv3809c	glf	CWaCP
MAP0212	Rv3808c	glfT2	CWaCP
MAP0214	Rv3806c	ubiA	CWaCP
MAP0219	Rv3801c	fadD32	LM
MAP0221	Rv3799c	accD4	LM
MAP0234c	Rv3791	dprE2	LM
MAP0235c	Rv3790	dprE1	LM
MAP0240c	Rv3782	glfT1	CWaCP
MAP0312	Rv3710	leuA	IMaR
MAP0315	Rv3713	cobQ2	IMaR
MAP0322c	Rv3721c	dnaZX	IP
MAP0353	Rv3696c	glpK	IMaR
MAP0354c	_
MAP0376c	_
MAP0377c	_
MAP0378c	_
MAP0395c	Rv3679	Rv3679	CWaCP
MAP0425	Rv3646c	topA	IP
MAP0429c	Rv3635	Rv3635	CWaCP
MAP0430	Rv3634c	galE1	IMaR
MAP0459	Rv3598c	lysS	IP
MAP0461	Rv3596c	clpC1	IMaR
MAP0568	Rv3495c	lprN	CWaCP
MAP0614	Rv0780	purC	IMaR
MAP0635	Rv0803	purL	IMaR
MAP0706	_
MAP0707	_
MAP0823c	Rv0884c	serC	IMaR
MAP1052	Rv2580c	hisS	IP
MAP1077	Rv2555c	alaS	IP
MAP1092	Rv2539c	aroK	IMaR
MAP1093	Rv2538c	aroB	IMaR
MAP1094	Rv2537c	aroD	IMaR
MAP1098	Rv2533c	nusB	IP
MAP1116	Rv1381	pyrC	IMaR
MAP1118	Rv1383	carA	IMaR
MAP1119	Rv1384	carB	IMaR
MAP1125	Rv1391	dfp	IMaR
MAP1130	Rv1402	priA	IP
MAP1136	Rv1409	ribG	IMaR
MAP1141	Rv1416	ribH	IMaR
MAP1165	Rv1437	pgk	IMaR
MAP1166	Rv1438	tpiA	IMaR
MAP1178c	1449c	tkt	IMaR
MAP1187	_
MAP1188	Rv1462	Rv1462	CH
MAP1189	Rv1463	Rv1463	CWaCP
MAP1190	R1464	csd	IMaR
MAP1191	Rv1465	Rv1465	IMaR
MAP1201c	Rv1475c	acn	IMaR
MAP1205	Rv1479	moxR1	RP
MAP1206	Rv1480	Rv1480	CH
MAP1211	Rv1485	hemZ	IMaR
MAP1241c	Rv0451c	mmpS4	CWaCP
MAP1246	Rv1536	ileS	IP
MAP1257	Rv1547	dnaE1	IP
MAP1276	Rv1570	bioD	IMaR
MAP1290	Rv1595	nadB	IMaR
MAP1295	Rv1601	hisB	IMaR
MAP1296	Rv1602	hisH	IMaR
MAP1297	Rv1603	hisA	IMaR
MAP1299	Rv1605	hisF	IMaR
MAP1303	Rv1609	trpE	IMaR
MAP1306	Rv1612	trpB	IMaR
MAP1307	Rv1613	trpA	IMaR
MAP1315c	Rv1622c	cydB	IMaR
MAP1316c	Rv1623c	cydA	IMaR
MAP1325	Rv1630	rspA	IP
MAP1326	Rv1631	coaE	IMaR
MAP1360	Rv1650	pheT	IP
MAP1361	Rv1652	cydB	IMaR
MAP1362	Rv1653	argJ	IMaR
MAP1363	Rv1654	argB	IMaR
MAP1364	Rv1655	argD	IMaR
MAP1365	Rv1656	argF	IMaR
MAP1367	Rv1658	argG	IMaR
MAP1368	Rv1659	argH	IMaR
MAP1392c	Rv1686c	Rv1686c	CWaCP
MAP1402	Rv1695	ppnK	IMaR
MAP1406	Rv1699	PyrG	IMaR
MAP1415	Rv1713	engA	IMaR
MAP1759c	_
MAP1795c	Rv2047c	Rv2047c	CH
MAP1799c	_
MAP1808c	_
MAP1835c	Rv2110c	prcB	IMaR
MAP1836c	_
MAP1847c	Rv2122c	hisE	IMaR
MAP1853	_
MAP1896c	Rv2152c	murC	CWaCP
MAP1897c	Rv2153c	murG	CWaCP
MAP1899c	Rv2155c	murD	CWaCP
MAP1900c	Rv2156c	murX	CWaCP
MAP1901c	Rv2157c	murF	CWaCP
MAP1902c	Rv2158c	murE	CWaCP
MAP1903c	Rv2163c	pbpB	CWaCP
MAP1904c	Rv2164c	Rv2164c	CWaCP
MAP1906c	Rv2166c	Rv2166c	CH
MAP1907c	Rv2169c	Rv2169c	CWaCP
MAP1941	Rv2201	asnB	IMaR
MAP1950c	Rv2210c	ilvE	IMaR
MAP1965c	Rv2221c	glnE	IMaR
MAP1997	Rv2244	acpM	LM
MAP1998	Rv2245	kasA	LM
MAP2115c	Rv1967	mce3B	VDA
MAP2124	Rv2335	cysE	IMaR
MAP2130c	Rv2343c	dnaG	IP
MAP2163c	Rv2374c	hrcA	VDA
MAP2263c	Rv2439c	proB	IMaR
MAP2264c	Rv2440c	obg	IMaR
MAP2271c	Rv2448c	valS	IP
MAP2278c	Rv2457c	clpX	IMaR
MAP2281c	Rv2461c	clpP1	IMaR
MAP2424c	Rv1338	murI	CWaCP
MAP2425c	Rv1337	Rv1337	CWaCP
MAP2452c	Rv1309	atpG	IMaR
MAP2453c	Rv1308	atpA	IMaR
MAP2454c	Rv1307	atpH	IMaR
MAP2455c	Rv1306	atpF	IMaR
MAP2457c	Rv1304	atpB	IMaR
MAP2458c	Rv1303	Rv1303	CWaCP
MAP2462c	Rv1299	prfA	IP
MAP2467c	Rv1295	thrC	IMaR
MAP2468c	Rv1294	thrA	IMaR
MAP2469c	Rv1293	lysA	IMaR
MAP2470c	Rv1292	argS	IP
MAP2520c	Rv1254	Rv1254	IMaR
MAP2536	_
MAP2555c	Rv1223	htrA	IMaR
MAP2665	Rv1126c	Rv1126c	CH
MAP2698c	Rv1094	desA2	LM
MAP2699c	Rv1093	glyA1	IMaR
MAP2700	Rv1092c	coaA	IMaR
MAP2712c	Rv2610c	pimA	LM
MAP2713c	Rv2611c	Rv2611	LM
MAP2714c	Rv2612c	pgsA1	LM
MAP2716c	Rv2614c	thrS	IP
MAP2794	Rv2674	msrB	IMaR
MAP2799c	Rv2678c	hemE	IMaR
MAP2816c	Rv2699c	Rv2699c	CH
MAP2820	Rv2703	sigA	IP
MAP2891c	Rv2783c	gpsI	IP
MAP2916c	Rv2847c	cysG	IMaR
MAP2946c	Rv2883c	pyrH	IMaR
MAP2956c	Rv2890c	rpsB	IP
MAP2974c	Rv2906c	trmD	IP
MAP2975c	Rv2907c	rimM	IP
MAP2977c	Rv2909c	rpsP	IP
MAP3026c	Rv2988c	leuC	IMaR
MAP3029c	Rv2992c	gltS	IP
MAP3030c	Rv2993c	Rv2993c	IMaR
MAP3033c	Rv2996c	serA1	IMaR
MAP3054c	_
MAP3100c	Rv3051c	nrdE	IP
MAP3102c	Rv3053c	nrdH	IP
MAP3170c	Rv3100c	smpB	VDA
MAP3171c	Rv3101c	ftsX	CWaCP
MAP3175c	Rv3105c	prfB	IP
MAP3202	Rv3146	nuoB	IMaR
MAP3203	Rv3147	nuoC	IMaR
MAP3204	Rv3148	nuoD	IMaR
MAP3205	Rv3149	nuoE	IMaR
MAP3206	Rv3150	nuoF	IMaR
MAP3207	Rv3151	nuoG	IMaR
MAP3208	Rv3152	nuoH	IMaR
MAP3210	Rv3154	nuoJ	IMaR
MAP3211	Rv3155	nuoK	IMaR
MAP3212	Rv3156	nuoL	IMaR
MAP3213	Rv3157	nuoM	IMaR
MAP3214	Rv3158	nuoN	IMaR
MAP3369c	Rv3257	pmmA	IMaR
MAP3399	Rv3280	accD5	LM
MAP3400	_
MAP3423c	Rv3302c	glpD2	IMaR
MAP3456c	Rv0066c	icd2	IMaR
MAP3457	Rv3340	metC	IMaR
MAP3631c	Rv0189c	ilvD	IMaR
MAP3646	Rv0211	pckA	IMaR
MAP3665c	Rv0226c	Rv0226c	CWaCP
MAP3781	_
MAP3783	Rv0287	esxG	CWaCP
MAP3784	Rv3019c	esxR	CWaCP
MAP3785	Rv0289	espG3	CWaCP
MAP3788	Rv0292	eccE3	CWaCP
MAP3828	Rv0334	rmlA	IMaR
MAP3831c	Rv0338c	Rv0338c	IMaR
MAP3839c	_
MAP3840	Rv0350	dnaK	VDA
MAP3843	Rv0353	hspR	VDA
MAP3869	Rv0357c	purA	IMaR
MAP3912c	Rv0422c	thiD	IMaR
MAP3919	Rv0430	Rv0430	CH
MAP3936	Rv0440	groEL2	VDA
MAP3956	Rv0462	lpdC	IMaR
MAP3972c	Rv0479c	Rv0479c	CWaCP
MAP3980	Rv0487	Rv0487	CH
MAP3981	Rv0489	gpm1	IMaR
MAP4005	Rv0512	hemB	IMaR
MAP4021	Rv0525	Rv0525	CH
MAP4045c	_
MAP4053	Rv0556	Rv0556	CWaCP
MAP4056c	Rv0559c	Rv0559c	CWaCP
MAP4111	Rv0639	nusG	IP
MAP4141	Rv0683	rpsG	IP
MAP4142	Rv0684	fusA1	IP
MAP4160	Rv0700	rpsJ	IP
MAP4161	Rv0701	rplC	IP
MAP4162	Rv0702	rplD	IP
MAP4163	Rv0703	rplW	IP
MAP4164	Rv0704	rplB	IP
MAP4166	Rv0706	rplV	IP
MAP4167	Rv0707	rpsC	IP
MAP4168	Rv0708	rplP	IP
MAP4169	Rv0709	rpmC	IP
MAP4178	Rv0715	rplX	IP
MAP4179	Rv0716	rplE	IP
MAP4180	Rv0717	rpsN1	IP
MAP4181	Rv0718	rpsH	IP
MAP4182	Rv0719	rpIF	IP
MAP4183	20	rplR	IP
MAP4184	21	rpsE	IP
MAP4185	22	rpmD	IP
MAP4198	Rv0732	secY	CWaCP
MAP4225c	Rv3464	rmlB	IMaR
MAP4228	Rv3462c	infA	IP
MAP4230	Rv3460c	rpsM	IP
MAP4231	Rv3495c	lprN	CWaCP
MAP4234	Rv3456c	rplQ	IP
MAP4235	Rv3455c	truA	IP
MAP4246	Rv3442c	rpsI	IP
MAP4258	Rv3423c	alr	IMaR
MAP4343c	Rv3917c	parB	CWaCP
MAP4344c	Rv3918c	parA	CWaCP
MAP4350c	Rv3924c	rpmH	IP
MAP_r02	?
MAP_r03	?
MAP_t01	?
MAP_t16	?
MAP_t19	?
MAP_t21	?

## Sheet: Table 6
Table 6: In vitro growth-defect genes
In vitro growth-defect genes	H37Rv Orthologous	Product	Functional Category
MAP0450	Rv3608c	folP1	IMaR		Functional categories: LM: Lipid Methabolism, IMaR: Intermediary methabolism and respiration, IP: Information Pathway, CWaCP: Cell Wall and Cell Processing, CH: Conserved Hypothetical, VDA: Virulence, Detixification and Adaptation, RP: Regulatory Protein, PE/PPE
MAP0451	Rv3607c	folB	IMaR
MAP0452	Rv3606c	folK	IMaR
MAP0698	_
MAP0771	_
MAP0902	Rv0956	purN	IMaR
MAP1126	Rv1392	metK	IMaR
MAP1139	Rv1412	ribC	IMaR
MAP1140	Rv1415	ribA2	IMaR
MAP1149	Rv1423	whiA	RP
MAP1313c	Rv1620c	cydC	IMaR
MAP1314c	Rv1621c	cydD	IMaR
MAP1413	Rv1711	Rv1711	CH
MAP1471	_
MAP1535	Rv1822	pgsA2	LM
MAP1561c	Rv1854c	ndh	IMaR
MAP1817c	Rv2072c	cobL	IMaR
MAP1821c	Rv3902c	Rv3902c	CH
MAP1889c	Rv2145c	wag31	CWaCP
MAP2152c	_
MAP2214c	Rv2401A	Rv2401A	CWaCP
MAP2267c	Rv2444c	rne	IP
MAP2316	Rv2507	Rv2507	CWaCP
MAP2397	_
MAP2684c	Rv1110	lytB2	CWaCP
MAP2808	Rv2691	ceoB	CWaCP
MAP2809	Rv2692	ceoC	CWaCP
MAP2868c	Rv2763c	dfrA	IMaR
MAP2869c	Rv2764c	thyA	IMaR
MAP3005c	Rv2969c	Rv2969c	CWaCP
MAP3097	_
MAP3195	_
MAP3250	_
MAP3251	_
MAP3372c	Rv3260c	whiB2	RP
MAP4158	Rv0697	Rv0697	IMaR
MAP4212	Rv0737	Rv0737	RP
MAP4291c	Rv0078	Rv0078	RP
MAP4332c	Rv3907c	pcnA	IP
MAP4341	Rv3915	Rv3915	IMaR
MAP4347c	Rv3921c	yidC	CWaCP
MAP_t30	?

## Sheet: Table 7
Table 7: Genes with non-essential state, non-disrupted in the input pool
MAP_t02
MAP0013c
MAP0094
MAP0137c
MAP0144
MAP0197
MAP_t04
MAP_t05
MAP_t06
MAP0273
MAP0277c
MAP_t07
MAP0286
MAP0291
MAP0323c
MAP_t08
MAP0342c
MAP0356c
MAP_t10
MAP0420
MAP_t11
MAP0435c
MAP0438
MAP0460
MAP0466c
MAP0475
MAP0476
MAP_t12
MAP0597c
MAP0606
MAP0611
MAP0626
MAP0639
MAP0644c
MAP_t13
MAP_t14
MAP_t15
MAP0667
MAP0688
MAP0729c
MAP0822c
MAP_t17
MAP0892c
MAP_t18
MAP0928
MAP0976
MAP0978c
MAP0979c
MAP0983c
MAP_t20
MAP1037
MAP1038
MAP1050c
MAP1091
MAP1096
MAP1115
MAP1124
MAP1131
MAP1133
MAP1135
MAP1164
MAP1174c
MAP1183c
MAP1209
MAP1251
MAP1289
MAP1305
MAP1352
MAP1359
MAP1390
MAP1412
MAP_t22
MAP1460
MAP1481c
MAP1491
MAP1496c
MAP1540
MAP1543
MAP1558c
MAP1623c
MAP1669c
MAP1756c
MAP1757c
MAP1764
MAP1777c
MAP1778c
MAP1786c
MAP1798
MAP1846c
MAP1883
MAP_t23
MAP1894c
MAP1916c
MAP1926c
MAP1931c
MAP1947
MAP1956
MAP1959
MAP1970
MAP_t24
MAP2024c
MAP2028c
MAP2038c
MAP_t26
MAP2167c
MAP2225c
MAP2244c
MAP2270c
MAP_t27
MAP2285c
MAP2299c
MAP_t29
MAP2307c
MAP2318
MAP_t31
MAP2328c
MAP2353
MAP2420c
MAP2423c
MAP_r01
MAP2450c
MAP2466c
MAP_t33
MAP2480c
MAP2506c
MAP2544c
MAP2553
MAP2554c
MAP2556c
MAP2574c
MAP2578
MAP2597c
MAP2693
MAP2725c
MAP_t35
MAP_t37
MAP2787
MAP2797c
MAP2814c
MAP2836
MAP2857c
MAP2864c
MAP2893c
MAP2909c
MAP2926
MAP2934c
MAP2938c
MAP2940c
MAP2955c
MAP2972c
MAP2989c
MAP2991c
MAP2995c
MAP3002c
MAP3016c
MAP3019c
MAP3021
MAP_t39
MAP3032c
MAP3050c
MAP3060c
MAP3066c
MAP_t40
MAP3187
MAP3198
MAP3200
MAP3257c
MAP3275
MAP_t41
MAP3360c
MAP3367c
MAP3462c
MAP3463c
MAP3477
MAP3478
MAP3629c
MAP3663c
MAP3664
MAP3810c
MAP3842
MAP3857
MAP3897c
MAP3899
MAP3900
MAP3918c
MAP3948c
MAP3970
MAP3971
MAP4004
MAP4020
MAP4052
MAP4055
MAP_t43
MAP_t44
MAP_t45
MAP_t46
MAP4110
MAP4122
MAP4125
MAP4140
MAP4177
MAP4218
MAP4224c
MAP4245
MAP4260
MAP4268c
MAP4308c

## Sheet: Table 8
Table 8: In vivo and in vitro essential genes sorted based on number of TA sites with essential local state
Essential genes	#TA sites	#TA sites with essential local state
MAP_r03	150	139
MAP1796c	72	72
MAP_r02	63	63
MAP0220	48	48
MAP2332c	52	46
MAP1246	49	44
MAP0172	47	41
MAP0048	48	41
MAP1994	43	37
MAP3100c	44	37
MAP1257	43	36
MAP2173c	59	36
MAP1738	38	34
MAP1201c	38	33
MAP3780	33	33
MAP0006	33	33
MAP1502	33	33
MAP3354c	37	31
MAP0425	36	31
MAP1545	30	30
MAP0229c	30	30
MAP1119	30	30
MAP4131	47	29
MAP2536	36	29
MAP0071	33	27
MAP2434	38	26
MAP1341	30	25
MAP0215	24	24
MAP1233	31	24
MAP0294c	38	24
MAP0211	28	23
MAP0228c	32	23
MAP1187	24	23
MAP3212	22	22
MAP2174c	28	22
MAP1335	29	22
MAP1240c	24	22
MAP1239c	36	22
MAP3831c	21	21
MAP4130	27	21
MAP3885	21	21
MAP2433	28	21
MAP2913c	21	21
MAP3291c	55	21
MAP3213	20	20
MAP1077	25	20
MAP0448	27	20
MAP2271c	20	20
MAP2414c	20	20
MAP3913c	20	20
MAP3206	20	20
MAP3686c	28	20
MAP1441	37	19
MAP0212	19	19
MAP1178c	19	19
MAP2520c	21	19
MAP2716c	25	19
MAP1935	23	19
MAP1322	29	19
MAP2793	28	19
MAP0005	21	19
MAP0972c	21	19
MAP4253	24	18
MAP1351c	37	18
MAP1232	27	18
MAP3214	18	18
MAP3022	20	18
MAP1271c	23	18
MAP1643	31	17
MAP1968c	20	17
MAP0233c	25	17
MAP3609	17	17
MAP3204	17	17
MAP0478	17	17
MAP4336	25	17
MAP1795c	19	17
MAP3779	17	17
MAP1962	23	17
MAP2079	96	17
MAP0021c	16	16
MAP2452c	16	16
MAP4225c	16	16
MAP0893	25	16
MAP3456c	22	16
MAP0635	21	16
MAP0877c	17	16
MAP2807c	19	16
MAP3607	16	16
MAP3637c	20	16
MAP2915c	18	16
MAP2137c	23	16
MAP2206	18	16
MAP2177c	24	16
MAP0312	20	16
MAP1965c	22	15
MAP1052	15	15
MAP0235c	15	15
MAP3203	15	15
MAP1998	15	15
MAP1367	15	15
MAP2453c	15	15
MAP0221	15	15
MAP1867c	60	15
MAP4198	22	15
MAP0204c	20	15
MAP2891c	15	15
MAP2907c	23	15
MAP3029c	15	15
MAP1047	20	15
MAP1406	21	15
MAP1316c	14	14
MAP3045c	22	14
MAP2469c	14	14
MAP1308	16	14
MAP2490	14	14
MAP0461	20	14
MAP3745	18	14
MAP3641c	21	14
MAP3208	14	14
MAP3786	14	14
MAP1876c	20	14
MAP0284c	37	14
MAP0219	21	14
MAP1548c	15	14
MAP1146	22	14
MAP3423c	20	14
MAP3399	21	14
MAP0682	16	14
MAP0016c	14	14
MAP0410	14	14
MAP1899c	13	13
MAP1511	13	13
MAP0232c	21	13
MAP1380	13	13
MAP2859c	22	13
MAP2468c	13	13
MAP1306	13	13
MAP0430	13	13
MAP3666c	13	13
MAP0958c	17	13
MAP3665c	13	13
MAP2624c	20	13
MAP1912	14	13
MAP2491	14	13
MAP3209	13	13
MAP2258c	20	12
MAP2253	12	12
MAP1211	12	12
MAP1294	12	12
MAP2611c	23	12
MAP2620c	52	12
MAP0638	18	12
MAP0515c	12	12
MAP0829	23	12
MAP3851c	15	12
MAP1360	14	12
MAP1941	19	12
MAP1361	12	12
MAP0690	12	12
MAP3095c	21	12
MAP3171c	12	12
MAP0891c	14	12
MAP3042c	18	12
MAP1315c	12	12
MAP0214	12	12
MAP3608	12	12
MAP1903c	17	11
MAP4344c	11	11
MAP1835c	11	11
MAP1874c	14	11
MAP1264	17	11
MAP4005	11	11
MAP0060c	13	11
MAP3782	11	11
MAP2394	11	11
MAP0536	11	11
MAP2698c	11	11
MAP3509	35	11
MAP0528	19	11
MAP4330c	25	11
MAP2451c	11	11
MAP3343c	15	11
MAP1242	121	11
MAP3207	11	11
MAP2500	19	11
MAP3026c	11	11
MAP1043	18	11
MAP1303	18	11
MAP1636c	11	11
MAP2130c	16	10
MAP1631c	13	10
MAP1637c	31	10
MAP1870c	60	10
MAP2089c	15	10
MAP3009c	18	10
MAP1486c	11	10
MAP0971	10	10
MAP0881	22	10
MAP0234c	10	10
MAP0706	13	10
MAP3300c	20	10
MAP0615	40	10
MAP3457	13	10
MAP4164	10	10
MAP3646	15	10
MAP4161	10	10
MAP3742	65	10
MAP0429c	17	10
MAP0404c	10	10
MAP3893c	19	10
MAP3981	10	10
MAP0327	19	10
MAP2990c	14	10
MAP4204	13	10
MAP2939c	10	10
MAP0990	14	10
MAP2295c	18	10
MAP2313c	16	10
MAP2377	17	10
MAP2413c	10	10
MAP2464c	16	10
MAP1118	10	10
MAP4335	12	10
MAP0321	18	10
MAP4232	11	10
MAP0149c	13	10
MAP1079	10	10
MAP1063	17	10
MAP0173	10	10
MAP2699c	10	10
MAP4167	9	9
MAP4182	9	9
MAP4345c	9	9
MAP4142	23	9
MAP4003	9	9
MAP3998c	31	9
MAP4262	10	9
MAP2192	16	9
MAP1868c	16	9
MAP3873	14	9
MAP3828	16	9
MAP3694c	19	9
MAP3606	9	9
MAP2235	22	9
MAP3369c	14	9
MAP3175c	15	9
MAP3038c	16	9
MAP1999	12	9
MAP2125	17	9
MAP2683	20	9
MAP2561	20	9
MAP2528	9	9
MAP2146c	12	9
MAP1928c	15	9
MAP0001	9	9
MAP0783c	18	9
MAP0426c	10	9
MAP1190	9	9
MAP1006	19	9
MAP0957c	9	9
MAP0951	24	9
MAP0315	9	9
MAP0241c	9	9
MAP0240c	9	9
MAP1130	10	9
MAP1326	9	9
MAP1307	9	9
MAP1189	9	9
MAP1435	9	9
MAP1431	17	9
MAP0395c	9	9
MAP3886	8	8
MAP3887c	11	8
MAP2093c	18	8
MAP3532c	11	8
MAP2092	23	8
MAP2115c	8	8
MAP3458	8	8
MAP0529c	8	8
MAP3023	8	8
MAP2120c	21	8
MAP0607c	20	8
MAP3869	15	8
MAP3361c	8	8
MAP1905c	8	8
MAP0612	8	8
MAP3193	9	8
MAP2213c	8	8
MAP1839	16	8
MAP3054c	13	8
MAP0765	19	8
MAP2175c	8	8
MAP0708	26	8
MAP2211c	9	8
MAP3840	14	8
MAP3778	14	8
MAP2367c	15	8
MAP0459	22	8
MAP0392c	24	8
MAP2642	9	8
MAP2713c	8	8
MAP1093	8	8
MAP2694	16	8
MAP1780c	18	8
MAP2799c	8	8
MAP1370	35	8
MAP0412	11	8
MAP2424c	8	8
MAP2666c	9	8
MAP0411	8	8
MAP2585	12	8
MAP2521c	15	8
MAP4302c	14	8
MAP2163c	13	7
MAP2462c	7	7
MAP2176c	12	7
MAP1290	7	7
MAP2916c	14	7
MAP0353	14	7
MAP3076	8	7
MAP0823c	9	7
MAP3172c	7	7
MAP2470c	22	7
MAP4056c	7	7
MAP2689c	15	7
MAP2193	8	7
MAP2179	9	7
MAP0912c	14	7
MAP2890c	13	7
MAP1463	21	7
MAP2112c	9	7
MAP4160	8	7
MAP0945c	12	7
MAP1166	7	7
MAP1044	8	7
MAP1205	10	7
MAP2183c	14	7
MAP1055c	22	7
MAP3956	13	7
MAP2712c	10	7
MAP2456c	7	7
MAP2207c	14	7
MAP1241c	7	7
MAP2191	11	7
MAP1442	15	7
MAP3205	7	7
MAP1104c	7	7
MAP3613	7	7
MAP4235	7	7
MAP3611	7	7
MAP3610	7	7
MAP0614	13	7
MAP0443c	12	7
MAP0127	8	7
MAP3829c	12	7
MAP3375	7	7
MAP1354	7	7
MAP0565	11	7
MAP0018c	7	7
MAP1897c	7	7
MAP4258	13	7
MAP1837c	19	7
MAP3511	21	7
MAP4263	9	7
MAP1298	7	7
MAP3620c	19	7
MAP1368	7	7
MAP1833c	15	7
MAP1385c	24	7
MAP3297c	15	7
MAP0187c	9	7
MAP1468c	12	7
MAP2078c	27	7
MAP1510	13	7
MAP2054c	12	7
MAP1512	8	7
MAP3787	7	7
MAP1989c	13	7
MAP4303c	8	7
MAP3210	7	7
MAP1713	20	7
MAP0439	11	7
MAP4230	7	7
MAP3805c	23	7
MAP4342c	9	7
MAP1934	14	7
MAP3252	15	7
MAP1665c	8	7
MAP1709c	27	7
MAP3605	10	7
MAP3812c	7	6
MAP2761c	11	6
MAP2730c	7	6
MAP3631c	11	6
MAP2700	13	6
MAP2695c	12	6
MAP2586	6	6
MAP2820	10	6
MAP3894c	6	6
MAP2841c	8	6
MAP3306c	13	6
MAP2518	9	6
MAP0815c	12	6
MAP0749c	9	6
MAP3170c	12	6
MAP3102c	6	6
MAP3936	10	6
MAP0707	7	6
MAP0689c	6	6
MAP3071	11	6
MAP0375c	15	6
MAP0684c	11	6
MAP0863	14	6
MAP3839c	13	6
MAP0376c	6	6
MAP0903	13	6
MAP0910c	12	6
MAP3033c	6	6
MAP0925	8	6
MAP0523	10	6
MAP3554c	12	6
MAP3601	12	6
MAP2946c	6	6
MAP2945c	6	6
MAP0992	6	6
MAP3980	6	6
MAP3784	6	6
MAP1853	6	6
MAP1816c	8	6
MAP4181	6	6
MAP0245c	6	6
MAP0239c	14	6
MAP1177c	9	6
MAP1746c	10	6
MAP2381	7	6
MAP2454c	6	6
MAP1856	16	6
MAP1188	6	6
MAP0077	16	6
MAP4116c	15	6
MAP2373c	12	6
MAP1896c	9	6
MAP1898c	16	6
MAP2467c	6	6
MAP2281c	6	6
MAP2309c	10	6
MAP1366	6	6
MAP1920c	12	6
MAP1546c	6	6
MAP1902c	6	6
MAP2278c	11	6
MAP1950c	13	6
MAP1900c	6	6
MAP4162	6	6
MAP2266c	5	5
MAP1364	5	5
MAP2263c	5	5
MAP4168	5	5
MAP2264c	5	5
MAP1863c	9	5
MAP3027	6	5
MAP2233	7	5
MAP2144	9	5
MAP2195	9	5
MAP2184c	5	5
MAP1917c	5	5
MAP3876c	9	5
MAP1901c	5	5
MAP1929c	5	5
MAP3394c	5	5
MAP1325	10	5
MAP0568	10	5
MAP1997	5	5
MAP0193	5	5
MAP1892c	5	5
MAP2114c	9	5
MAP4183	5	5
MAP1297	5	5
MAP1296	5	5
MAP1295	5	5
MAP2143	5	5
MAP1191	5	5
MAP1291	6	5
MAP0828	7	5
MAP0092	11	5
MAP0328	10	5
MAP1906c	5	5
MAP3785	5	5
MAP1080	5	5
MAP2956c	8	5
MAP2455c	5	5
MAP2457c	5	5
MAP4044c	10	5
MAP1392c	5	5
MAP2665	5	5
MAP_t01	5	5
MAP2613c	10	5
MAP1125	6	5
MAP1094	5	5
MAP1404	9	5
MAP1411	6	5
MAP2489	8	5
MAP4053	5	5
MAP2555c	6	5
MAP3788	5	5
MAP4348c	5	5
MAP1743c	8	5
MAP4246	5	5
MAP1136	7	5
MAP2863c	10	5
MAP0304c	5	5
MAP0513c	5	5
MAP0498	6	5
MAP0274	5	5
MAP2344	6	5
MAP1165	5	5
MAP1051	5	5
MAP1748c	9	5
MAP1799c	9	5
MAP1415	4	4
MAP0516c	5	4
MAP0608c	6	4
MAP1342c	4	4
MAP1808c	4	4
MAP3393c	4	4
MAP1365	4	4
MAP1788	4	4
MAP1758c	6	4
MAP0377c	4	4
MAP1363	4	4
MAP0479	5	4
MAP4343c	5	4
MAP3459	6	4
MAP1754c	8	4
MAP3841	5	4
MAP1105	7	4
MAP3321c	8	4
MAP2975c	4	4
MAP2842c	4	4
MAP2821	6	4
MAP4141	5	4
MAP4021	4	4
MAP2794	5	4
MAP1143c	6	4
MAP1142	4	4
MAP2714c	4	4
MAP1056	9	4
MAP4029c	8	4
MAP4112	5	4
MAP1092	4	4
MAP2587	7	4
MAP1117	4	4
MAP1116	8	4
MAP4111	7	4
MAP2527c	9	4
MAP0991	4	4
MAP1120	6	4
MAP3972c	8	4
MAP4199	5	4
MAP3030c	4	4
MAP0147c	4	4
MAP4170	4	4
MAP1327c	4	4
MAP4179	4	4
MAP3061c	4	4
MAP1112c	6	4
MAP3211	4	4
MAP1996	4	4
MAP1299	4	4
MAP4234	3	3
MAP3878c	8	3
MAP4108	6	3
MAP4228	6	3
MAP4184	3	3
MAP0354c	3	3
MAP4163	3	3
MAP3912c	3	3
MAP4178	3	3
MAP0242c	3	3
MAP0316c	3	3
MAP0322c	8	3
MAP4242	3	3
MAP0378c	3	3
MAP1017c	3	3
MAP3783	3	3
MAP1336	7	3
MAP0766c	7	3
MAP3202	5	3
MAP3139c	3	3
MAP1328c	5	3
MAP2977c	3	3
MAP2974c	6	3
MAP1304	3	3
MAP1300	4	3
MAP2816c	4	3
MAP2124	3	3
MAP1277	3	3
MAP1095c	4	3
MAP2212c	3	3
MAP2529	4	3
MAP2315	4	3
MAP0744c	6	3
MAP1913c	6	3
MAP2378	4	3
MAP3507	5	3
MAP0442	7	3
MAP1362	3	3
MAP0520c	6	3
MAP0441	3	3
MAP3524	6	3
MAP1391c	5	3
MAP1402	5	3
MAP1759c	3	3
MAP1815c	5	3
MAP3612	3	3
MAP1644	2	2
MAP4169	2	2
MAP1193c	4	2
MAP4166	2	2
MAP1192	2	2
MAP1419	5	2
MAP1904c	2	2
MAP2110c	4	2
MAP4186	2	2
MAP1317c	6	2
MAP_t21	2	2
MAP1957	4	2
MAP1921c	2	2
MAP2403c	4	2
MAP1830c	2	2
MAP4272c	4	2
MAP1847c	2	2
MAP4340	2	2
MAP2404c	4	2
MAP0405c	2	2
MAP3268	2	2
MAP3186c	3	2
MAP3919	2	2
MAP0826c	2	2
MAP1167	2	2
MAP3269	4	2
MAP3984c	3	2
MAP_t16	2	2
MAP0993	3	2
MAP3320	2	2
MAP2817	2	2
MAP3370c	4	2
MAP2676c	2	2
MAP3843	2	2
MAP1123	3	2
MAP2458c	2	2
MAP2425c	2	2
MAP3781	2	2
MAP0715c	4	2
MAP0085c	2	1
MAP3400	1	1
MAP1836c	1	1
MAP0514c	1	1
MAP0467c	2	1
MAP3793	2	1
MAP0017c	1	1
MAP3792c	1	1
MAP1355	3	1
MAP4346c	2	1
MAP3037c	2	1
MAP1907c	1	1
MAP4231	1	1
MAP2354	2	1
MAP1141	1	1
MAP2242c	1	1
MAP1103c	1	1
MAP1206	1	1
MAP1098	2	1
MAP1227	2	1
MAP4180	1	1
MAP1276	1	1
MAP4045c	1	1
MAP1081	2	1
MAP4185	1	1

## Sheet: Table 9 
Table 9: Genes with growth-defect state sorted based on number of TA sites with essential local state
Growth-defect genes	#TA sites	#TA sites with essential local state
MAP1531c	20	6
MAP3091c	21	6
MAP0698	12	5
MAP1821c	19	5
MAP1980c	12	4
MAP2869c	14	4
MAP2604c	16	4
MAP2525c	22	4
MAP0701c	21	4
MAP1140	12	4
MAP0023c	56	4
MAP2333	9	4
MAP1549c	18	3
MAP3830c	18	3
MAP2346c	14	3
MAP4033c	14	3
MAP0907	11	3
MAP2614	9	3
MAP0499	7	3
MAP1633c	8	3
MAP2773c	13	3
MAP3733c	15	2
MAP0696	27	2
MAP1203	14	2
MAP0963c	10	2
MAP0699	10	2
MAP3362c	16	2
MAP3895c	13	2
MAP0771	7	2
MAP1383c	9	2
MAP3875c	6	2
MAP1186	6	2
MAP1381	8	2
MAP3215c	8	2
MAP2485c	7	2
MAP4341	16	2
MAP0194	5	2
MAP1547c	12	2
MAP4211	11	2
MAP4269c	7	2
MAP1439c	7	2
MAP0379c	10	2
MAP2395c	8	2
MAP1149	7	1
MAP2185c	18	1
MAP1126	10	1
MAP2387c	10	1
MAP3184	16	1
MAP1862c	12	1
MAP2688	11	1
MAP1635c	16	1
MAP3505c	9	1
MAP3005c	7	1
MAP1371	20	1
MAP3504c	23	1
MAP4347c	12	1
MAP2236	4	1
MAP0685	11	1
MAP4143	12	1
MAP4087	14	1
MAP4261	5	1
MAP0455	3	1
MAP0527	13	1
MAP4158	7	0
MAP4214c	12	0
MAP2493c	15	0
MAP2501	3	0
MAP4213c	3	0
MAP2592c	12	0
MAP4212	2	0
MAP2602	2	0
MAP2603c	29	0
MAP4156	2	0
MAP2427c	5	0
MAP2657	10	0
MAP2658	9	0
MAP2677c	5	0
MAP2684c	5	0
MAP2685	7	0
MAP2686	5	0
MAP2687	5	0
MAP4155	5	0
MAP4113	5	0
MAP2715c	7	0
MAP2447c	8	0
MAP2410	4	0
MAP2426c	2	0
MAP2350	14	0
MAP2267c	12	0
MAP2316	8	0
MAP4332c	9	0
MAP_t30	2	0
MAP4331c	4	0
MAP2340c	4	0
MAP2341c	7	0
MAP4321c	29	0
MAP2347	4	0
MAP2348	6	0
MAP2349c	4	0
MAP2374c	4	0
MAP4109	4	0
MAP2386c	10	0
MAP4291c	5	0
MAP4264	5	0
MAP2396c	6	0
MAP2397	4	0
MAP2398	7	0
MAP2399	5	0
MAP2400	9	0
MAP2401	13	0
MAP2405c	17	0
MAP2407c	7	0
MAP2762c	9	0
MAP3512	19	0
MAP2779	8	0
MAP3746	8	0
MAP3249	16	0
MAP3250	5	0
MAP3251	1	0
MAP3292c	8	0
MAP3293	7	0
MAP3301c	11	0
MAP3925	5	0
MAP3848	7	0
MAP3302	3	0
MAP3322c	1	0
MAP3753	26	0
MAP3723c	5	0
MAP3602	6	0
MAP3371	4	0
MAP3372c	2	0
MAP3373	3	0
MAP3683	16	0
MAP3380c	13	0
MAP3632	3	0
MAP3381	7	0
MAP3401	4	0
MAP3405	1	0
MAP3603	10	0
MAP3503c	5	0
MAP3216	7	0
MAP2214c	2	0
MAP3961	16	0
MAP3196	12	0
MAP2790c	11	0
MAP2808	8	0
MAP4107	13	0
MAP4088	9	0
MAP2809	2	0
MAP2822	3	0
MAP2868c	3	0
MAP4086	10	0
MAP2932c	5	0
MAP2947	5	0
MAP2948	4	0
MAP2949c	7	0
MAP3025c	11	0
MAP3072	5	0
MAP3083	8	0
MAP4032	4	0
MAP3092	5	0
MAP3097	1	0
MAP4031	4	0
MAP3180	11	0
MAP4006	2	0
MAP3195	7	0
MAP3994	10	0
MAP2780	5	0
MAP0003	10	0
MAP2200	21	0
MAP0964c	18	0
MAP0761	8	0
MAP0762	8	0
MAP0763	6	0
MAP0764	12	0
MAP0772	9	0
MAP0773	11	0
MAP0795	15	0
MAP0864	10	0
MAP0869c	15	0
MAP0878c	5	0
MAP0902	7	0
MAP0908c	10	0
MAP0917	11	0
MAP0959	6	0
MAP1137c	14	0
MAP0704	13	0
MAP1138c	4	0
MAP1139	3	0
MAP1170	7	0
MAP1176c	18	0
MAP1185c	12	0
MAP1212c	9	0
MAP1213	4	0
MAP1214	10	0
MAP1215	3	0
MAP1285	5	0
MAP1313c	6	0
MAP1314c	6	0
MAP1372	6	0
MAP1382c	12	0
MAP0751c	2	0
MAP0703	7	0
MAP1413	4	0
MAP0458	4	0
MAP0078	6	0
MAP0089	15	0
MAP0090c	3	0
MAP0216	14	0
MAP0287	9	0
MAP0288	5	0
MAP0289	15	0
MAP0290	7	0
MAP0449	6	0
MAP0450	4	0
MAP0451	3	0
MAP0452	3	0
MAP0456	8	0
MAP0457	7	0
MAP0480	8	0
MAP0702	6	0
MAP0500	3	0
MAP0501	9	0
MAP0517	9	0
MAP0524	13	0
MAP0525	8	0
MAP0526	5	0
MAP0574	1	0
MAP0616c	1	0
MAP0617	3	0
MAP0669	3	0
MAP0670	11	0
MAP0671	8	0
MAP0697	14	0
MAP0700	6	0
MAP1384c	18	0
MAP1414	6	0
MAP2196	10	0
MAP2002c	11	0
MAP1889c	6	0
MAP1891c	14	0
MAP1908	8	0
MAP1909	4	0
MAP1911	8	0
MAP1966c	12	0
MAP1975	5	0
MAP1976	14	0
MAP1977c	4	0
MAP1978	3	0
MAP1979	9	0
MAP1981c	4	0
MAP2000	10	0
MAP2001c	15	0
MAP2005	13	0
MAP1820	5	0
MAP2031c	14	0
MAP0004	2	0
MAP2073c	8	0
MAP2074c	4	0
MAP2090	9	0
MAP2113c	15	0
MAP2116c	12	0
MAP2117c	5	0
MAP2118	8	0
MAP2119	12	0
MAP2121c	11	0
MAP2145c	8	0
MAP2152c	9	0
MAP2194	25	0
MAP1864c	11	0
MAP1819c	6	0
MAP1469c	11	0
MAP1560	4	0
MAP1470c	4	0
MAP1471	2	0
MAP1472c	5	0
MAP1473c	5	0
MAP1487c	5	0
MAP1503c	12	0
MAP1504	2	0
MAP1505	19	0
MAP1506	22	0
MAP1514	2	0
MAP1515	8	0
MAP1516	10	0
MAP1517	8	0
MAP1535	6	0
MAP1561c	10	0
MAP1818c	1	0
MAP1562c	2	0
MAP1563c	10	0
MAP1564c	3	0
MAP1613c	13	0
MAP1614c	9	0
MAP1710	14	0
MAP1711c	6	0
MAP1714	15	0
MAP1715	19	0
MAP1716	5	0
MAP1721c	10	0
MAP1740c	12	0
MAP1792	11	0

## Sheet: Table 10 
Table 10: Intergenic region with essential state sorted based on number of mutated TA sites
IG region with essential state	#TA sites	#Mutated TA sites
IG_MAP3997c_MAP3998c	120	57
IG_MAP0074_MAP0075	41	23
IG_MAP3110c_MAP3111c	34	14
IG_MAP2153_MAP2154c	25	12
IG_MAP0027_MAP0028c	28	11
IG_MAP1342c_MAP1343	14	10
IG_MAP3812c_MAP3813	13	10
IG_MAP0573c_MAP0574	9	8
IG_MAP1839_MAP1840	10	7
IG_MAP1693c_MAP1694	28	7
IG_MAP0658c_MAP0659c	8	6
IG_MAP1418c_MAP1419	15	6
IG_MAP2675c_MAP2676c	11	6
IG_MAP1796c_MAP1797c	5	5
IG_MAP1201c_MAP1202	6	5
IG_MAP2458c_MAP2459c	5	5
IG_MAP1227_MAP1228	5	5
IG_MAP3038c_MAP3039c	7	5
IG_MAP3694c_MAP3695	10	5
IG_MAP2054c_MAP2055	8	5
IG_MAP0323c_MAP_t08	6	4
IG_MAP3344c_MAP3345c	6	4
IG_MAP0285c_MAP0286	10	4
IG_MAP2676c_MAP2677c	4	4
IG_MAP2624c_MAP2625	5	4
IG_MAP3023_MAP3024c	4	4
IG_MAP2915c_MAP2916c	5	4
IG_MAP2816c_MAP2817	7	4
IG_MAP2934c_MAP2935c	3	3
IG_MAP3061c_MAP3062	9	3
IG_MAP3948c_MAP3949c	4	3
IG_MAP3050c_MAP3051	9	3
IG_MAP1631c_MAP1632c	6	3
IG_MAP3960_MAP3961	12	3
IG_MAP2366_MAP2367c	6	3
IG_MAP3981_MAP3982	4	3
IG_MAP1836c_MAP1837c	3	3
IG_MAP0204c_MAP0205	7	3
IG_MAP4154_MAP4155	5	3
IG_MAP0125c_MAP0126	10	3
IG_MAP2142c_MAP2143	3	3
IG_MAP2137c_MAP2138	3	3
IG_MAP3423c_MAP3424c	3	3
IG_MAP1246_MAP1247	3	2
IG_MAP2971c_MAP2972c	2	2
IG_MAP_t21_MAP1319	3	2
IG_MAP3070_MAP3071	3	2
IG_MAP1352_MAP1354	2	2
IG_MAP1368_MAP1369	3	2
IG_MAP2699c_MAP2700	2	2
IG_MAP1394c_MAP1395	2	2
IG_MAP2698c_MAP2699c	3	2
IG_MAP1486c_MAP1487c	6	2
IG_MAP2500_MAP2501	6	2
IG_MAP1787c_MAP1788	7	2
IG_MAP2322c_MAP2323c	2	2
IG_MAP2295c_MAP2296c	2	2
IG_MAP2124_MAP2125	5	2
IG_MAP2060c_MAP2061	12	2
IG_MAP1548c_MAP1549c	3	2
IG_MAP1996_MAP1997	3	2
IG_MAP0461_MAP0462	2	2
IG_MAP0815c_MAP0816	2	2
IG_MAP3919_MAP3920	2	2
IG_MAP0454_MAP0455	2	2
IG_MAP0322c_MAP0323c	2	2
IG_MAP3792c_MAP3793	2	2
IG_MAP0491c_MAP0492	4	2
IG_MAP3743_MAP3744	2	2
IG_MAP4056c_MAP4057c	3	2
IG_MAP3591_MAP3592	4	2
IG_MAP4148c_MAP4149	7	2
IG_MAP4158_MAP4159	5	2
IG_MAP3453c_MAP3454	4	2
IG_MAP3936_MAP3937	4	2
IG_MAP3361c_MAP3362c	3	2
IG_MAP0862_MAP0863	12	2
IG_MAP0971_MAP0972c	4	2
IG_MAP0153_MAP0154	6	2
IG_MAP2264c_MAP2266c	2	1
IG_MAP4302c_MAP4303c	3	1
IG_MAP2403c_MAP2404c	2	1
IG_MAP4235_MAP4236c	1	1
IG_MAP2376c_MAP2377	6	1
IG_MAP4233_MAP4234	1	1
IG_MAP4218_MAP4219	2	1
IG_MAP3975_MAP3976	1	1
IG_MAP2370c_MAP2371c	1	1
IG_MAP2266c_MAP2267c	4	1
IG_MAP4045c_MAP4046c	1	1
IG_MAP2170c_MAP2171c	2	1
IG_MAP2235_MAP2236	1	1
IG_MAP2412c_MAP2413c	2	1
IG_MAP2281c_MAP2282c	2	1
IG_MAP3054c_MAP3055c	2	1
IG_MAP2453c_MAP2454c	2	1
IG_MAP2454c_MAP2455c	1	1
IG_MAP3036c_MAP3037c	1	1
IG_MAP3101c_MAP3102c	1	1
IG_MAP3102c_MAP3103c	2	1
IG_MAP3172c_MAP3173c	1	1
IG_MAP3019c_MAP3020c	1	1
IG_MAP3369c_MAP3370c	1	1
IG_MAP3392c_MAP3393c	2	1
IG_MAP2913c_MAP2914c	2	1
IG_MAP3478_MAP3479c	1	1
IG_MAP2793_MAP2794	4	1
IG_MAP3541c_MAP3542	2	1
IG_MAP3560_MAP3561	5	1
IG_MAP3595_MAP3596c	1	1
IG_MAP3686c_MAP3687c	3	1
IG_MAP3785_MAP3786	1	1
IG_MAP3791c_MAP3792c	1	1
IG_MAP2528_MAP2529	1	1
IG_MAP3095c_MAP3096	3	1
IG_MAP3882_MAP3883c	3	1
IG_MAP0005_MAP0006	1	1
IG_MAP4345c_MAP4346c	2	1
IG_MAP1103c_MAP1104c	1	1
IG_MAP1177c_MAP1178c	1	1
IG_MAP1791_MAP1792	4	1
IG_MAP1335_MAP1336	1	1
IG_MAP0245c_MAP_t04	3	1
IG_MAP1104c_MAP1105	1	1
IG_MAP0258_MAP0259	3	1
IG_MAP0316c_MAP0317c	1	1
IG_MAP1742c_MAP1743c	2	1
IG_MAP0372_MAP0373	2	1
IG_MAP1038_MAP1039	1	1
IG_MAP1830c_MAP1831c	2	1
IG_MAP1435_MAP1436c	2	1
IG_MAP0429c_MAP0430	1	1
IG_MAP0443c_MAP0444c	4	1
IG_MAP1271c_MAP1272c	2	1
IG_MAP1392c_MAP1393c	1	1
IG_MAP0676_MAP0677c	1	1
IG_MAP0638_MAP0639	3	1
IG_MAP0528_MAP0529c	1	1
IG_MAP1823c_MAP1824c	2	1
IG_MAP0229c_MAP0230	1	1
IG_MAP2039_MAP2040c	2	1
IG_MAP0061c_MAP0062c	5	1
IG_MAP0071_MAP0072c	1	1
IG_MAP1920c_MAP1921c	2	1
IG_MAP1050c_MAP1051	1	1
IG_MAP1052_MAP1053	4	1
IG_MAP0979c_MAP0980c	2	1
IG_MAP0197_MAP0198c	1	1
IG_MAP1928c_MAP1929c	6	1
IG_MAP1912_MAP1913c	1	1
IG_MAP1926c_MAP1927c	1	1
IG_MAP0877c_MAP0878c	3	1
IG_MAP0854_MAP0855	1	1
IG_MAP0770c_MAP0771	6	1
IG_MAP1094_MAP1095c	1	1
IG_MAP1876c_MAP1877c	3	1
IG_MAP0173_MAP0174	3	1
IG_MAP1102c_MAP1103c	1	1
IG_MAP0037_MAP0038	2	1
IG_MAP0688_MAP0689c	1	0
IG_MAP3613_MAP3614	2	0
IG_MAP3521_MAP3522	1	0
IG_MAP0689c_MAP0690	1	0
IG_MAP3510_MAP3511	1	0
IG_MAP3504c_MAP3505c	1	0
IG_MAP0692c_MAP0693	7	0
IG_MAP0765_MAP0766c	2	0
IG_MAP3618c_MAP3619	6	0
IG_MAP3885_MAP3886	1	0
IG_MAP0606_MAP0607c	1	0
IG_MAP3980_MAP3981	1	0
IG_MAP4234_MAP4235	3	0
IG_MAP0091c_MAP0092	4	0
IG_MAP4181_MAP4182	1	0
IG_MAP4180_MAP4181	1	0
IG_MAP4164_MAP4166	1	0
IG_MAP4163_MAP4164	1	0
IG_MAP4160_MAP4161	1	0
IG_MAP0187c_MAP0188c	2	0
IG_MAP0219_MAP0220	2	0
IG_MAP0221_MAP0222c	1	0
IG_MAP3943_MAP3944c	1	0
IG_MAP0549c_MAP0550	3	0
IG_MAP0378c_MAP0379c	1	0
IG_MAP0425_MAP0426c	1	0
IG_MAP3918c_MAP3919	6	0
IG_MAP3900_MAP3901	1	0
IG_MAP3886_MAP3887c	2	0
IG_MAP0476_MAP0478	1	0
IG_MAP0513c_MAP0514c	1	0
IG_MAP3787_MAP3788	4	0
IG_MAP0527_MAP0528	2	0
IG_MAP3782_MAP3783	1	0
IG_MAP3360c_MAP3361c	1	0
IG_MAP2053_MAP2054c	4	0
IG_MAP3320_MAP3321c	1	0
IG_MAP3275_MAP3276c	1	0
IG_MAP2524c_MAP2525c	1	0
IG_MAP1643_MAP1644	1	0
IG_MAP1682c_MAP1683c	1	0
IG_MAP2456c_MAP2457c	4	0
IG_MAP1738_MAP1739c	1	0
IG_MAP2451c_MAP2452c	3	0
IG_MAP_r02_MAP2447c	11	0
IG_MAP_r03_MAP_r02	8	0
IG_MAP1759c_MAP1760c	1	0
IG_MAP1788_MAP1789	5	0
IG_MAP2380_MAP2381	2	0
IG_MAP2344_MAP2346c	1	0
IG_MAP2338_MAP2339c	1	0
IG_MAP1843_MAP1844c	1	0
IG_MAP1866c_MAP1867c	1	0
IG_MAP1905c_MAP1906c	1	0
IG_MAP1906c_MAP1907c	3	0
IG_MAP2258c_MAP2259	1	0
IG_MAP2252c_MAP2253	4	0
IG_MAP2192_MAP2193	2	0
IG_MAP1916c_MAP1917c	1	0
IG_MAP0021c_MAP0022c	1	0
IG_MAP2141c_MAP2142c	1	0
IG_MAP1929c_MAP1930	1	0
IG_MAP1965c_MAP1966c	2	0
IG_MAP1558c_MAP1559c	1	0
IG_MAP2536_MAP2537	3	0
IG_MAP1510_MAP1511	1	0
IG_MAP1305_MAP1306	1	0
IG_MAP3208_MAP3209	1	0
IG_MAP1055c_MAP1056	1	0
IG_MAP1079_MAP1080	1	0
IG_MAP3100c_MAP3101c	1	0
IG_MAP3060c_MAP3061c	1	0
IG_MAP1136_MAP1137c	1	0
IG_MAP1166_MAP1167	1	0
IG_MAP3032c_MAP3033c	1	0
IG_MAP3026c_MAP3027	3	0
IG_MAP1192_MAP1193c	1	0
IG_MAP2977c_MAP2978c	2	0
IG_MAP2938c_MAP2939c	1	0
IG_MAP1434_MAP1435	2	0
IG_MAP1315c_MAP1316c	2	0
IG_MAP1316c_MAP1317c	5	0
IG_MAP2907c_MAP2908c	3	0
IG_MAP2906c_MAP2907c	1	0
IG_MAP2862_MAP2863c	2	0
IG_MAP2820_MAP2821	1	0
IG_MAP1360_MAP1361	2	0
IG_MAP1366_MAP1367	1	0
IG_MAP1427_MAP1428c	1	0
IG_MAP2694_MAP2695c	1	0
IG_MAP2688_MAP2689c	1	0
IG_MAP2143_MAP2144	1	0

[truncated: 6 more sheets: Table 11, Table 12, Table 13, Table 14, Table 15, Table 16]
